# Supplementary material for: N-(2-Meth­oxy­benz­yl)-9-(oxolan-2-yl)-9H-purin-6-amine
Source: Acta Crystallogr Sect E Struct Rep Online. 2013 Mar 23;69(Pt 4):o588. doi: 10.1107/S1600536813007721 (PMC3629632; doi:10.1107/S1600536813007721)
Supplement: Supplementary file 1 [file e-69-0o588-sup1.cif]

##############################################################################
#                                                                            #
# This CIF contains the data in a paper accepted for publication in          #
# Acta Crystallographica Section E. It conforms to the requirements of       #
# Notes for Authors for Acta Crystallographica Section E, and has been       #
# peer reviewed under the auspices of the IUCr Commission on Journals.       #
#                                                                            #
# Full details of the Crystallographic Information File format               #
# are given in the paper "The Crystallographic Information File (CIF):       #
# a New Standard Archive File for Crystallography" by S. R. Hall, F. H.      #
# Allen and I. D. Brown [Acta Cryst. (1991), A47, 655-685].                  #
#                                                                            #
# The current version of the core CIF dictionary is obtainable from          #
# ftp://ftp.iucr.org/pub/cif_core.dic.                                       #
#                                                                            #
# Software is freely available for graphical display of the structure(s)     #
# in this CIF. For information consult the CIF software page                 #
# http://www.iucr.org/resources/cif/software.                                #
#                                                                            #
# This file may be used for bona fide research purposes within the           #
# scientific community so long as proper attribution is given to the journal # 
# article from which it was obtained.                                        #
#                                                                            #
##############################################################################
data_I
_audit_creation_method     SHELXL-97
_chemical_name_systematic
;
<i>N</i>-(2-Methoxybenzyl)-9-(oxolan-2-yl)-9<i>H</i>-purin-6-amine
;
_chemical_name_common     ?
_chemical_formula_moiety     'C17 H19 N5 O2'
_chemical_formula_sum     'C17 H19 N5 O2'
_chemical_formula_iupac     'C17 H19 N5 O2'
_chemical_formula_weight     325.37
_chemical_melting_point     ?
_symmetry_cell_setting     monoclinic
_symmetry_space_group_name_H-M     'P 21/n'
_symmetry_space_group_name_Hall     '-P 2yn'
loop_
    _symmetry_equiv_pos_as_xyz
    'x, y, z'
    '-x+1/2, y+1/2, -z+1/2'
    '-x, -y, -z'
    'x-1/2, -y-1/2, z-1/2'
_cell_length_a     8.87210(19)
_cell_length_b     8.37534(17)
_cell_length_c     20.7445(4)
_cell_angle_alpha     90.00
_cell_angle_beta     90.4360(19)
_cell_angle_gamma     90.00
_cell_volume     1541.42(6)
_cell_formula_units_Z     4
_cell_measurement_reflns_used     11022
_cell_measurement_theta_min     2.94
_cell_measurement_theta_max     31.93
_cell_measurement_temperature     110(2)
_exptl_crystal_description     prism
_exptl_crystal_colour     colourless
_exptl_crystal_size_max     0.35
_exptl_crystal_size_mid     0.30
_exptl_crystal_size_min     0.30
_exptl_crystal_density_diffrn     1.402
_exptl_crystal_density_meas     ?
_exptl_crystal_density_method     'not measured'
_exptl_crystal_F_000     688
_exptl_absorpt_coefficient_mu     0.096
_exptl_absorpt_correction_type     multi-scan
_exptl_absorpt_process_details
;
(<i>CrysAlis PRO</i>; Agilent, 2012)
;
_exptl_absorpt_correction_T_min     0.9671
_exptl_absorpt_correction_T_max     0.9717
_exptl_special_details     ?
_diffrn_ambient_temperature     110(2)
_diffrn_radiation_type     MoK\a
_diffrn_radiation_wavelength     0.71073
_diffrn_radiation_source     'Enhance (Mo) X-ray Source'
_diffrn_radiation_monochromator     graphite
_diffrn_measurement_device_type     'Agilent Xcalibur Sapphire2'
_diffrn_measurement_method     '\w scans'
_diffrn_detector_area_resol_mean     8.3611
_diffrn_reflns_number     12687
_diffrn_reflns_av_R_equivalents     0.0139
_diffrn_reflns_av_sigmaI/netI     0.0109
_diffrn_reflns_theta_min     3.13
_diffrn_reflns_theta_max     25.00
_diffrn_reflns_theta_full     25.00
_diffrn_measured_fraction_theta_max     0.999
_diffrn_measured_fraction_theta_full     0.999
_diffrn_reflns_limit_h_min     -9
_diffrn_reflns_limit_h_max     10
_diffrn_reflns_limit_k_min     -9
_diffrn_reflns_limit_k_max     9
_diffrn_reflns_limit_l_min     -23
_diffrn_reflns_limit_l_max     24
_diffrn_standards_number     ?
_diffrn_standards_interval_count     ?
_diffrn_standards_interval_time     ?
_diffrn_standards_decay_%     ?
_refine_special_details
;
Refinement of <i>F</i>^2^ against ALL reflections. The weighted <i>R</i>-factor
<i>wR</i> and goodness of fit <i>S</i> are based on <i>F</i>^2^, conventional
<i>R</i>-factors <i>R</i> are based on <i>F</i>, with <i>F</i> set to zero for
negative <i>F</i>^2^. The threshold expression of <i>F</i>^2^ >
\s(<i>F</i>^2^) is used only for calculating <i>R</i>-factors(gt) <i>etc</i>.
and is not relevant to the choice of reflections for refinement.
<i>R</i>-factors based on <i>F</i>^2^ are statistically about twice as large
as those based on <i>F</i>, and <i>R</i>- factors based on ALL data will be
even larger.
;
_reflns_number_total     2719
_reflns_number_gt     2415
_reflns_threshold_expression     I>2sigma(I)
_refine_ls_structure_factor_coef     Fsqd
_refine_ls_matrix_type     full
_refine_ls_R_factor_all     0.0405
_refine_ls_R_factor_gt     0.0351
_refine_ls_wR_factor_gt     0.0849
_refine_ls_wR_factor_ref     0.0873
_refine_ls_goodness_of_fit_ref     1.043
_refine_ls_restrained_S_all     1.043
_refine_ls_number_reflns     2719
_refine_ls_number_parameters     218
_refine_ls_number_restraints     0
_refine_ls_hydrogen_treatment     constr
_refine_ls_weighting_scheme     calc
_refine_ls_weighting_details
         'calc w=1/[\s^2^(Fo^2^)+(0.0396P)^2^+0.7716P] where P=(Fo^2^+2Fc^2^)/3'
_atom_sites_solution_hydrogens     geom
_atom_sites_solution_primary     direct
_atom_sites_solution_secondary     difmap
_refine_ls_shift/su_max     0.001
_refine_ls_shift/su_mean     0.000
_refine_diff_density_max     0.373
_refine_diff_density_min     -0.228
_refine_ls_extinction_method     none
_refine_ls_extinction_coef     ?
loop_
    _atom_type_symbol
    _atom_type_description
    _atom_type_scat_dispersion_real
    _atom_type_scat_dispersion_imag
    _atom_type_scat_source
    'C' 'C' 0.0033 0.0016
                         'International Tables Vol C Tables 4.2.6.8 and 6.1.1.4'
    'H' 'H' 0.0000 0.0000
                         'International Tables Vol C Tables 4.2.6.8 and 6.1.1.4'
    'N' 'N' 0.0061 0.0033
                         'International Tables Vol C Tables 4.2.6.8 and 6.1.1.4'
    'O' 'O' 0.0106 0.0060
                         'International Tables Vol C Tables 4.2.6.8 and 6.1.1.4'
_computing_data_collection
;
<i>CrysAlis PRO</i> (Agilent, 2012)
;
_computing_cell_refinement
;
<i>CrysAlis PRO</i> (Agilent, 2012)
;
_computing_data_reduction
;
<i>CrysAlis PRO</i>  (Agilent, 2012)
;
_computing_structure_solution     '<i>SHELXS97</i> (Sheldrick, 2008)'
_computing_structure_refinement     '<i>SHELXL97</i> (Sheldrick, 2008)'
_computing_molecular_graphics     '<i>DIAMOND</i> (Brandenburg, 2011)'
_computing_publication_material     '<i>publCIF</i> (Westrip, 2010)'
loop_
    _atom_site_type_symbol
    _atom_site_label
    _atom_site_fract_x
    _atom_site_fract_y
    _atom_site_fract_z
    _atom_site_U_iso_or_equiv
    _atom_site_adp_type
    _atom_site_calc_flag
    _atom_site_refinement_flags
    _atom_site_occupancy
    _atom_site_symmetry_multiplicity
    _atom_site_disorder_assembly
    _atom_site_disorder_group
    N N1 0.08392(13) 0.72477(14) 0.53161(5) 0.0216(3) Uani d . 1 1 . .
    O O1 0.39104(11) 1.15624(12) 0.40650(5) 0.0265(2) Uani d . 1 1 . .
    O O2 0.14507(12) 0.19144(12) 0.72047(5) 0.0295(3) Uani d . 1 1 . .
    C C2 -0.02259(15) 0.65607(17) 0.56768(6) 0.0214(3) Uani d . 1 1 . .
    H H2 -0.1142 0.7142 0.5709 0.026 Uiso calc R 1 1 . .
    N N3 -0.01895(12) 0.51849(14) 0.59968(5) 0.0208(3) Uani d . 1 1 . .
    C C4 0.11411(15) 0.44422(16) 0.59082(6) 0.0184(3) Uani d . 1 1 . .
    C C5 0.23360(15) 0.49756(16) 0.55428(6) 0.0188(3) Uani d . 1 1 . .
    N N6 0.32579(13) 0.71553(14) 0.48978(6) 0.0241(3) Uani d . 1 1 . .
    H H6 0.4078 0.6597 0.4822 0.029 Uiso calc R 1 1 . .
    C C6 0.21608(15) 0.64750(16) 0.52444(6) 0.0190(3) Uani d . 1 1 . .
    N N7 0.35162(13) 0.38842(14) 0.55594(6) 0.0241(3) Uani d . 1 1 . .
    C C8 0.30091(16) 0.27427(18) 0.59319(7) 0.0257(3) Uani d . 1 1 . .
    H H8 0.3582 0.1818 0.6036 0.031 Uiso calc R 1 1 . .
    N N9 0.15811(12) 0.29976(14) 0.61589(6) 0.0216(3) Uani d . 1 1 . .
    C C9 0.31619(17) 0.87629(17) 0.46427(7) 0.0247(3) Uani d . 1 1 . .
    H H9A 0.3913 0.9444 0.4867 0.030 Uiso calc R 1 1 . .
    H H9B 0.2149 0.9201 0.4733 0.030 Uiso calc R 1 1 . .
    C C10 0.34376(14) 0.88340(16) 0.39253(7) 0.0197(3) Uani d . 1 1 . .
    C C11 0.38461(14) 1.02956(17) 0.36481(7) 0.0203(3) Uani d . 1 1 . .
    C C12 0.41548(16) 1.03960(19) 0.29956(7) 0.0257(3) Uani d . 1 1 . .
    H H12 0.4460 1.1383 0.2812 0.031 Uiso calc R 1 1 . .
    C C13 0.40157(16) 0.90491(19) 0.26119(7) 0.0291(4) Uani d . 1 1 . .
    H H13 0.4219 0.9119 0.2164 0.035 Uiso calc R 1 1 . .
    C C14 0.35861(16) 0.76098(19) 0.28742(7) 0.0270(3) Uani d . 1 1 . .
    H H14 0.3484 0.6692 0.2608 0.032 Uiso calc R 1 1 . .
    C C15 0.33028(15) 0.75093(17) 0.35321(7) 0.0228(3) Uani d . 1 1 . .
    H H15 0.3013 0.6515 0.3713 0.027 Uiso calc R 1 1 . .
    C C16 0.42614(18) 1.30910(18) 0.38005(8) 0.0307(4) Uani d . 1 1 . .
    H H16A 0.4216 1.3901 0.4141 0.046 Uiso calc R 1 1 . .
    H H16B 0.3531 1.3354 0.3460 0.046 Uiso calc R 1 1 . .
    H H16C 0.5278 1.3067 0.3619 0.046 Uiso calc R 1 1 . .
    C C17 0.06967(16) 0.20020(17) 0.66006(7) 0.0242(3) Uani d . 1 1 . .
    H H17 -0.0313 0.2506 0.6663 0.029 Uiso calc R 1 1 . .
    C C18 0.04761(17) 0.02969(18) 0.63684(7) 0.0278(3) Uani d . 1 1 . .
    H H18A 0.0622 0.0218 0.5897 0.033 Uiso calc R 1 1 . .
    H H18B -0.0544 -0.0098 0.6475 0.033 Uiso calc R 1 1 . .
    C C19 0.16852(17) -0.06373(18) 0.67324(7) 0.0275(3) Uani d . 1 1 . .
    H H19A 0.1373 -0.1757 0.6805 0.033 Uiso calc R 1 1 . .
    H H19B 0.2656 -0.0625 0.6500 0.033 Uiso calc R 1 1 . .
    C C20 0.17883(17) 0.02796(18) 0.73579(7) 0.0292(4) Uani d . 1 1 . .
    H H20A 0.1055 -0.0142 0.7672 0.035 Uiso calc R 1 1 . .
    H H20B 0.2814 0.0190 0.7546 0.035 Uiso calc R 1 1 . .
loop_
    _atom_site_aniso_label
    _atom_site_aniso_U_11
    _atom_site_aniso_U_22
    _atom_site_aniso_U_33
    _atom_site_aniso_U_12
    _atom_site_aniso_U_13
    _atom_site_aniso_U_23
    N1 0.0222(6) 0.0213(6) 0.0211(6) 0.0008(5) 0.0011(5) 0.0005(5)
    O1 0.0342(6) 0.0177(5) 0.0276(5) -0.0020(4) 0.0020(4) 0.0026(4)
    O2 0.0407(6) 0.0234(6) 0.0245(5) 0.0000(5) 0.0005(5) 0.0013(4)
    C2 0.0208(7) 0.0209(7) 0.0224(7) 0.0018(6) 0.0021(5) -0.0016(6)
    N3 0.0202(6) 0.0216(6) 0.0207(6) 0.0003(5) 0.0022(5) -0.0009(5)
    C4 0.0198(7) 0.0182(7) 0.0171(6) -0.0017(5) -0.0017(5) -0.0016(5)
    C5 0.0191(7) 0.0202(7) 0.0170(7) -0.0011(5) 0.0000(5) -0.0010(5)
    N6 0.0225(6) 0.0234(6) 0.0265(6) 0.0029(5) 0.0064(5) 0.0077(5)
    C6 0.0220(7) 0.0208(7) 0.0142(6) -0.0023(6) -0.0002(5) -0.0015(5)
    N7 0.0204(6) 0.0221(6) 0.0298(7) 0.0009(5) 0.0041(5) 0.0043(5)
    C8 0.0191(7) 0.0223(8) 0.0360(8) 0.0020(6) 0.0042(6) 0.0061(6)
    N9 0.0181(6) 0.0202(6) 0.0266(6) -0.0002(5) 0.0023(5) 0.0046(5)
    C9 0.0286(8) 0.0219(8) 0.0237(7) -0.0017(6) 0.0036(6) 0.0044(6)
    C10 0.0137(6) 0.0223(7) 0.0232(7) 0.0020(5) 0.0012(5) 0.0039(6)
    C11 0.0153(6) 0.0210(7) 0.0246(7) 0.0004(5) -0.0011(5) 0.0018(6)
    C12 0.0228(7) 0.0290(8) 0.0254(7) -0.0026(6) 0.0003(6) 0.0092(6)
    C13 0.0263(8) 0.0407(9) 0.0202(7) -0.0004(7) 0.0012(6) 0.0022(7)
    C14 0.0234(7) 0.0309(8) 0.0267(8) 0.0001(6) -0.0017(6) -0.0049(6)
    C15 0.0166(7) 0.0213(7) 0.0303(8) 0.0003(5) -0.0008(6) 0.0033(6)
    C16 0.0365(9) 0.0194(8) 0.0363(9) -0.0038(6) -0.0038(7) 0.0071(6)
    C17 0.0186(7) 0.0244(8) 0.0296(8) -0.0002(6) 0.0026(6) 0.0041(6)
    C18 0.0262(8) 0.0239(8) 0.0334(8) -0.0044(6) -0.0024(6) 0.0023(7)
    C19 0.0269(8) 0.0207(8) 0.0350(8) 0.0009(6) 0.0006(6) 0.0015(6)
    C20 0.0298(8) 0.0242(8) 0.0334(8) 0.0004(6) -0.0019(6) 0.0043(7)
_geom_special_details
;
All e.s.d.'s (except the e.s.d. in the dihedral angle between two l.s. planes)
are estimated using the full covariance matrix. The cell e.s.d.'s are taken
into account individually in the estimation of e.s.d.'s in distances, angles
and torsion angles; correlations between e.s.d.'s in cell parameters are only
used when they are defined by crystal symmetry. An approximate (isotropic)
treatment of cell e.s.d.'s is used for estimating e.s.d.'s involving l.s.
planes.
;
loop_
    _geom_bond_atom_site_label_1
    _geom_bond_atom_site_label_2
    _geom_bond_site_symmetry_2
    _geom_bond_distance
    _geom_bond_publ_flag
    N1 C2 . 1.3396(18) ?
    N1 C6 . 1.3485(18) ?
    O1 C11 . 1.3698(17) ?
    O1 C16 . 1.4282(17) ?
    O2 C17 . 1.4179(18) ?
    O2 C20 . 1.4366(18) ?
    C2 N3 . 1.3302(18) ?
    C2 H2 . 0.9500 ?
    N3 C4 . 1.3482(17) ?
    C4 N9 . 1.3725(18) ?
    C4 C5 . 1.3821(19) ?
    C5 N7 . 1.3902(17) ?
    C5 C6 . 1.4082(19) ?
    N6 C6 . 1.3414(17) ?
    N6 C9 . 1.4490(18) ?
    N6 H6 . 0.8800 ?
    N7 C8 . 1.3111(19) ?
    C8 N9 . 1.3716(18) ?
    C8 H8 . 0.9500 ?
    N9 C17 . 1.4701(18) ?
    C9 C10 . 1.5111(19) ?
    C9 H9A . 0.9900 ?
    C9 H9B . 0.9900 ?
    C10 C15 . 1.382(2) ?
    C10 C11 . 1.4014(19) ?
    C11 C12 . 1.385(2) ?
    C12 C13 . 1.386(2) ?
    C12 H12 . 0.9500 ?
    C13 C14 . 1.377(2) ?
    C13 H13 . 0.9500 ?
    C14 C15 . 1.392(2) ?
    C14 H14 . 0.9500 ?
    C15 H15 . 0.9500 ?
    C16 H16A . 0.9800 ?
    C16 H16B . 0.9800 ?
    C16 H16C . 0.9800 ?
    C17 C18 . 1.519(2) ?
    C17 H17 . 1.0000 ?
    C18 C19 . 1.523(2) ?
    C18 H18A . 0.9900 ?
    C18 H18B . 0.9900 ?
    C19 C20 . 1.510(2) ?
    C19 H19A . 0.9900 ?
    C19 H19B . 0.9900 ?
    C20 H20A . 0.9900 ?
    C20 H20B . 0.9900 ?
loop_
    _geom_angle_atom_site_label_1
    _geom_angle_atom_site_label_2
    _geom_angle_atom_site_label_3
    _geom_angle_site_symmetry_1
    _geom_angle_site_symmetry_3
    _geom_angle
    _geom_angle_publ_flag
    C2 N1 C6 . . 118.24(12) ?
    C11 O1 C16 . . 117.38(11) ?
    C17 O2 C20 . . 109.94(11) ?
    N3 C2 N1 . . 129.52(13) ?
    N3 C2 H2 . . 115.2 ?
    N1 C2 H2 . . 115.2 ?
    C2 N3 C4 . . 110.46(11) ?
    N3 C4 N9 . . 127.00(12) ?
    N3 C4 C5 . . 126.99(13) ?
    N9 C4 C5 . . 106.00(12) ?
    C4 C5 N7 . . 110.77(12) ?
    C4 C5 C6 . . 116.54(12) ?
    N7 C5 C6 . . 132.67(12) ?
    C6 N6 C9 . . 123.33(12) ?
    C6 N6 H6 . . 118.3 ?
    C9 N6 H6 . . 118.3 ?
    N6 C6 N1 . . 119.37(12) ?
    N6 C6 C5 . . 122.43(12) ?
    N1 C6 C5 . . 118.20(12) ?
    C8 N7 C5 . . 103.43(11) ?
    N7 C8 N9 . . 114.26(13) ?
    N7 C8 H8 . . 122.9 ?
    N9 C8 H8 . . 122.9 ?
    C8 N9 C4 . . 105.54(11) ?
    C8 N9 C17 . . 128.64(12) ?
    C4 N9 C17 . . 125.77(11) ?
    N6 C9 C10 . . 112.76(12) ?
    N6 C9 H9A . . 109.0 ?
    C10 C9 H9A . . 109.0 ?
    N6 C9 H9B . . 109.0 ?
    C10 C9 H9B . . 109.0 ?
    H9A C9 H9B . . 107.8 ?
    C15 C10 C11 . . 118.73(12) ?
    C15 C10 C9 . . 122.39(12) ?
    C11 C10 C9 . . 118.88(12) ?
    O1 C11 C12 . . 124.21(13) ?
    O1 C11 C10 . . 115.28(12) ?
    C12 C11 C10 . . 120.51(13) ?
    C13 C12 C11 . . 119.63(13) ?
    C13 C12 H12 . . 120.2 ?
    C11 C12 H12 . . 120.2 ?
    C14 C13 C12 . . 120.62(13) ?
    C14 C13 H13 . . 119.7 ?
    C12 C13 H13 . . 119.7 ?
    C13 C14 C15 . . 119.51(14) ?
    C13 C14 H14 . . 120.2 ?
    C15 C14 H14 . . 120.2 ?
    C10 C15 C14 . . 120.98(13) ?
    C10 C15 H15 . . 119.5 ?
    C14 C15 H15 . . 119.5 ?
    O1 C16 H16A . . 109.5 ?
    O1 C16 H16B . . 109.5 ?
    H16A C16 H16B . . 109.5 ?
    O1 C16 H16C . . 109.5 ?
    H16A C16 H16C . . 109.5 ?
    H16B C16 H16C . . 109.5 ?
    O2 C17 N9 . . 109.25(11) ?
    O2 C17 C18 . . 106.88(11) ?
    N9 C17 C18 . . 113.81(12) ?
    O2 C17 H17 . . 108.9 ?
    N9 C17 H17 . . 108.9 ?
    C18 C17 H17 . . 108.9 ?
    C17 C18 C19 . . 103.72(12) ?
    C17 C18 H18A . . 111.0 ?
    C19 C18 H18A . . 111.0 ?
    C17 C18 H18B . . 111.0 ?
    C19 C18 H18B . . 111.0 ?
    H18A C18 H18B . . 109.0 ?
    C20 C19 C18 . . 101.68(12) ?
    C20 C19 H19A . . 111.4 ?
    C18 C19 H19A . . 111.4 ?
    C20 C19 H19B . . 111.4 ?
    C18 C19 H19B . . 111.4 ?
    H19A C19 H19B . . 109.3 ?
    O2 C20 C19 . . 106.47(12) ?
    O2 C20 H20A . . 110.4 ?
    C19 C20 H20A . . 110.4 ?
    O2 C20 H20B . . 110.4 ?
    C19 C20 H20B . . 110.4 ?
    H20A C20 H20B . . 108.6 ?
loop_
    _geom_hbond_atom_site_label_D
    _geom_hbond_atom_site_label_H
    _geom_hbond_atom_site_label_A
    _geom_hbond_site_symmetry_A
    _geom_hbond_distance_DH
    _geom_hbond_distance_HA
    _geom_hbond_distance_DA
    _geom_hbond_angle_DHA
    N6 H6 N7 3_666 0.88 2.32 3.145(2) 157
    C8 H8 Cg 3_666 0.95 2.86 3.6214(14) 138
    C12 H12 O2 4_675 0.95 2.60 3.459(2) 150
    C13 H13 N3 4_675 0.95 2.55 3.489(2) 170
data_global
_journal_date_recd_electronic     2013-03-19
_journal_date_accepted     2013-03-20
_journal_name_full     'Acta Crystallographica, Section E'
_journal_year     2013
_journal_volume     69
_journal_issue      4
_journal_page_first     o588
_journal_page_last     o588
_journal_paper_category     QO
_journal_paper_doi     10.1107/S1600536813007721
_journal_coeditor_code     NG5319
_publ_contact_author_name     'Zden\<ek Tr\'avn\'i\<cek'
_publ_contact_author_address
;
Department of Inorganic Chemistry, Faculty of Science, Palack\'y University,
17. listopadu 12, CZ-771 46 Olomouc, Czech Republic
;
_publ_contact_author_email     'zdenek.travnicek@upol.cz'
_publ_contact_author_fax     '+420-585-634-954'
_publ_contact_author_phone     '+420-585-634-352'
_publ_section_title
;
<i>N</i>-(2-Methoxybenzyl)-9-(oxolan-2-yl)-9<i>H</i>-purin-6-amine
;
loop_
    _publ_author_name
    _publ_author_footnote
    _publ_author_address
    'Tr\'avn\'i\<cek, Zden\<ek'
;
;
;
Department of Inorganic Chemistry, Faculty of Science, Palack\'y University,
17. listopadu 12, CZ-771 46 Olomouc, Czech Republic
;
    'Popa, Igor' .
;
Department of Inorganic Chemistry, Faculty of Science, Palack\'y University,
17. listopadu 12, CZ-771 46 Olomouc, Czech Republic
;
    'Dvo\<r\'ak, Zden\<ek' .
;
Department of Cell Biology and Genetics, Faculty of Science,
Palack\'y University, \<Slechtitel\%u 11, CZ-783 71 Olomouc, Czech Republic
;
    '\<Starha, Pavel' .
;
Department of Inorganic Chemistry, Faculty of Science, Palack\'y University,
17. listopadu 12, CZ-771 46 Olomouc, Czech Republic
;
