# Supplementary material for: N-(2-Meth­oxy­benz­yl)-9-(oxolan-2-yl)-9H-purin-6-amine
Source: Acta Crystallogr Sect E Struct Rep Online. 2013 Mar 23;69(Pt 4):o588. doi: 10.1107/S1600536813007721 (PMC3629632; doi:10.1107/S1600536813007721)
Supplement: Supplementary file 2 [file e-69-0o588-Isup2.hkl]

# 
# h,k,l, Fc-squared, Fo-squared, sigma(Fo-squared) and status flag 
# 
data_I
_shelx_title ' ip_07_01a_slow in P2(1)/n' 
_shelx_refln_list_code          4 
_shelx_F_calc_maximum      210.63 
_exptl_crystal_F_000       688.00 
_reflns_d_resolution_high  0.8409 
 
loop_ 
 _symmetry_equiv_pos_as_xyz 
 'x, y, z' 
 '-x+1/2, y+1/2, -z+1/2' 
 '-x, -y, -z' 
 'x-1/2, -y-1/2, z-1/2' 
 
_cell_length_a     8.8721 
_cell_length_b     8.3753 
_cell_length_c    20.7445 
_cell_angle_alpha  90.000 
_cell_angle_beta   90.436 
_cell_angle_gamma  90.000 
 
_shelx_F_squared_multiplier     1.000 
 
loop_ 
 _refln_index_h 
 _refln_index_k 
 _refln_index_l 
 _refln_F_squared_calc 
 _refln_F_squared_meas 
 _refln_F_squared_sigma 
 _refln_observed_status 
   2   0   0      452.52      408.48      3.06 o 
   4   0   0    10273.56    10849.89     21.78 o 
   6   0   0      626.87      638.49      6.32 o 
   8   0   0       84.40       75.32      3.00 o 
  10   0   0        5.04        4.92      4.88 o 
   1   1   0     3458.13     3544.69     12.41 o 
   2   1   0     3052.20     2982.86     10.60 o 
   3   1   0       34.05       25.25      0.56 o 
   4   1   0     1763.85     1763.46      3.80 o 
   5   1   0      356.01      318.61      1.40 o 
   6   1   0       50.85       49.37      0.86 o 
   7   1   0        3.03        4.50      1.06 o 
   8   1   0     1524.76     1507.64     17.23 o 
   9   1   0     1015.33     1041.92     10.23 o 
  10   1   0       49.79       43.06      3.90 o 
   0   2   0     1285.55     1148.93      2.75 o 
   1   2   0      817.73      805.97      2.11 o 
   2   2   0      610.21      608.74      1.92 o 
   3   2   0        0.76        3.76      0.35 o 
   4   2   0     1415.07     1397.42      3.25 o 
   5   2   0      590.69      679.06      3.79 o 
   6   2   0      371.94      365.29      3.07 o 
   7   2   0      314.04      311.99      2.74 o 
   8   2   0      298.91      298.44      4.83 o 
   9   2   0      114.29      114.10      4.12 o 
  10   2   0       30.65       25.95      3.71 o 
   1   3   0       54.91       68.56      0.81 o 
   2   3   0      666.02      724.57      2.41 o 
   3   3   0       28.26       44.21      0.65 o 
   4   3   0     1247.75     1302.35      3.54 o 
   5   3   0      144.17      150.90      1.41 o 
   6   3   0      307.97      300.90      2.48 o 
   7   3   0        4.90        9.71      1.33 o 
   8   3   0      339.81      319.49      4.36 o 
   9   3   0       66.61       53.55      3.63 o 
  10   3   0       26.02       23.89      4.15 o 
   0   4   0     2015.74     2076.86      9.45 o 
   1   4   0     1257.95     1235.43      4.32 o 
   2   4   0       37.20       30.57      0.78 o 
   3   4   0      189.84      207.93      1.16 o 
   4   4   0       50.10       43.02      0.70 o 
   5   4   0      212.13      211.97      1.78 o 
   6   4   0        7.30        4.62      1.06 o 
   7   4   0       97.06       87.53      2.95 o 
   8   4   0       50.56       55.97      2.23 o 
   9   4   0        0.32        0.00      2.50 o 
   1   5   0      127.65      111.45      2.12 o 
   2   5   0      302.78      328.72      1.93 o 
   3   5   0      175.62      162.65      1.53 o 
   4   5   0       17.26       21.91      0.78 o 
   5   5   0        0.71        1.65      1.12 o 
   6   5   0       29.98       30.88      1.83 o 
   7   5   0      193.11      175.04      2.80 o 
   8   5   0        9.14        9.21      2.05 o 
   9   5   0      156.27      155.49      3.69 o 
   0   6   0      378.68      453.91      3.24 o 
   1   6   0      380.99      354.75      4.15 o 
   2   6   0      194.58      201.58      1.65 o 
   3   6   0      440.16      435.24      2.44 o 
   4   6   0      365.24      364.53      5.09 o 
   5   6   0       33.56       41.25      2.32 o 
   6   6   0      102.85      108.20      2.99 o 
   7   6   0       59.12       55.54      2.85 o 
   8   6   0       51.74       53.87      2.94 o 
   1   7   0      278.08      237.40      2.76 o 
   2   7   0       25.29       27.77      1.79 o 
   3   7   0       74.12       80.10      2.30 o 
   4   7   0        6.53       13.70      2.18 o 
   5   7   0      538.44      555.36      6.58 o 
   6   7   0      130.47      138.03      3.56 o 
   7   7   0       30.06       27.95      3.45 o 
   0   8   0       21.54       23.22      3.04 o 
   1   8   0      553.61      539.28      4.33 o 
   2   8   0      143.79      140.77      5.57 o 
   3   8   0       28.26       25.16      2.18 o 
   4   8   0      141.23      140.95      3.49 o 
   5   8   0      117.79      112.74      4.17 o 
   6   8   0       69.74       80.03      3.47 o 
   1   9   0        8.34       13.40      2.22 o 
   2   9   0       35.42       36.56      2.66 o 
   3   9   0        0.02        1.64      2.20 o 
   4   9   0        6.29        5.97      2.71 o 
  -9   0   1      157.18      180.02      6.51 o 
  -7   0   1       22.90       25.79      1.25 o 
  -5   0   1        0.00        0.00      0.84 o 
  -3   0   1     1567.67     1605.29      6.47 o 
   3   0   1    19590.93    20224.67    102.55 o 
   5   0   1      410.66      348.95      3.07 o 
   7   0   1      915.63      857.58     11.63 o 
   9   0   1      154.63      150.69      6.39 o 
 -10   1   1       28.51       27.82      3.63 o 
  -9   1   1       98.92      101.28      4.08 o 
  -8   1   1       13.36       18.55      3.12 o 
  -7   1   1        4.13        4.54      1.05 o 
  -6   1   1       23.34       20.20      0.75 o 
  -5   1   1      815.01      774.40      3.36 o 
  -4   1   1      391.32      377.84      1.39 o 
  -3   1   1      327.24      269.70      1.53 o 
  -2   1   1    10522.90    11208.06     33.94 o 
  -1   1   1      787.19      763.05      3.85 o 
   1   1   1       32.13       32.70      0.64 o 
   2   1   1     9026.60     9305.90     25.04 o 
   3   1   1     3668.72     3802.46     11.20 o 
   4   1   1     1613.47     1742.10      5.89 o 
   5   1   1      332.72      359.92      1.43 o 
   6   1   1        1.39        4.66      0.66 o 
   7   1   1      233.76      229.10      3.33 o 
   8   1   1      392.77      411.13      3.45 o 
   9   1   1       90.64       93.03      4.70 o 
  10   1   1       22.02       23.03      4.45 o 
 -10   2   1       25.72       23.22      3.69 o 
  -9   2   1       13.02       13.90      3.19 o 
  -8   2   1       15.15       13.91      1.80 o 
  -7   2   1      122.33      112.60      1.55 o 
  -6   2   1      152.46      168.10      1.81 o 
  -5   2   1      545.44      547.12      2.60 o 
  -4   2   1      701.25      704.47      1.95 o 
  -3   2   1     1208.70     1270.76      2.30 o 
  -2   2   1       65.52       57.09      0.69 o 
  -1   2   1     1641.65     1615.71      4.92 o 
   0   2   1      840.59      836.62      2.21 o 
   1   2   1       29.24       28.93      0.60 o 
   2   2   1      930.11      966.47      4.55 o 
   3   2   1       69.53       71.51      1.24 o 
   4   2   1      159.89      135.13      1.06 o 
   5   2   1     1466.77     1538.89      3.68 o 
   6   2   1      135.22      137.69      1.54 o 
   7   2   1      123.49      117.40      2.07 o 
   8   2   1       31.40       43.84      1.75 o 
   9   2   1       34.61       26.47      3.32 o 
  10   2   1      105.26      108.48      4.46 o 
 -10   3   1       30.77       28.34      3.74 o 
  -9   3   1        0.03        0.00      3.05 o 
  -8   3   1      121.68      112.97      3.07 o 
  -7   3   1       10.82        6.04      1.49 o 
  -6   3   1      265.16      244.25      1.91 o 
  -5   3   1        0.09        1.01      0.42 o 
  -4   3   1        3.94        2.96      0.49 o 
  -3   3   1     1632.71     1765.20      7.79 o 
  -2   3   1        1.71        4.47      0.65 o 
  -1   3   1      113.97      104.30      1.06 o 
   0   3   1     1151.97     1075.72      3.72 o 
   1   3   1        0.32        1.70      0.61 o 
   2   3   1       19.59       11.78      0.62 o 
   3   3   1     1119.21     1211.13      4.23 o 
   4   3   1       57.93       48.96      1.09 o 
   5   3   1       10.31       16.33      0.72 o 
   6   3   1       28.33       20.85      0.99 o 
   7   3   1      140.39      128.24      2.03 o 
   8   3   1      179.79      161.56      2.44 o 
   9   3   1      110.04      111.56      4.12 o 
  10   3   1       23.18       11.98      3.61 o 
  -9   4   1      102.88       97.81      3.28 o 
  -8   4   1      378.65      357.64      4.45 o 
  -7   4   1       30.59       33.94      2.32 o 
  -6   4   1      123.49      117.41      1.58 o 
  -5   4   1       27.14       30.30      0.83 o 
  -4   4   1      916.98      985.41      5.21 o 
  -3   4   1        4.03       11.69      0.65 o 
  -2   4   1       18.05       23.06      0.80 o 
  -1   4   1     2618.38     2876.30      5.32 o 
   0   4   1      771.98      752.60      2.43 o 
   1   4   1      322.50      343.31      2.54 o 
   2   4   1      111.45      122.49      1.09 o 
   3   4   1       20.82       20.62      0.68 o 
   4   4   1       10.88       12.69      0.48 o 
   5   4   1      428.95      403.08      2.40 o 
   6   4   1       23.60       27.21      1.72 o 
   7   4   1        7.63        9.60      1.82 o 
   8   4   1      241.45      250.18      3.91 o 
   9   4   1       12.05       12.17      2.60 o 
  -9   5   1       31.85       30.09      2.77 o 
  -8   5   1       76.70       79.31      2.94 o 
  -7   5   1       25.03       23.64      1.98 o 
  -6   5   1       38.46       38.96      1.91 o 
  -5   5   1      111.92      109.25      1.65 o 
  -4   5   1       24.18       27.42      0.90 o 
  -3   5   1      715.93      712.00      4.17 o 
  -2   5   1      406.60      434.58      2.23 o 
  -1   5   1        4.23        7.00      0.71 o 
   0   5   1     1492.89     1523.66      4.40 o 
   1   5   1        4.16        2.21      0.60 o 
   2   5   1       66.57       56.90      0.92 o 
   3   5   1        6.69        9.61      0.77 o 
   4   5   1      284.75      285.99      1.89 o 
   5   5   1       16.13       15.30      1.40 o 
   6   5   1      171.92      153.18      2.28 o 
   7   5   1       69.22       64.38      2.23 o 
   8   5   1       45.24       52.33      2.29 o 
   9   5   1        1.90        5.14      2.54 o 
  -8   6   1       63.28       72.64      4.35 o 
  -7   6   1       31.04       30.51      2.56 o 
  -6   6   1       95.65       95.43      2.84 o 
  -5   6   1      413.39      414.50      3.45 o 
  -4   6   1      628.06      609.19      3.83 o 
  -3   6   1       27.51       23.97      1.27 o 
  -2   6   1      967.64     1024.04      3.73 o 
  -1   6   1      294.30      304.81      1.67 o 
   0   6   1       16.18       13.06      0.77 o 
   1   6   1       15.63       11.99      0.52 o 
   2   6   1       71.51       82.52      1.12 o 
   3   6   1        0.01        1.09      0.93 o 
   4   6   1     1360.05     1314.04      6.35 o 
   5   6   1     1341.54     1348.53      6.68 o 
   6   6   1       72.24       72.98      2.39 o 
   7   6   1        0.32        2.12      2.23 o 
   8   6   1      228.77      223.59      4.03 o 
  -7   7   1        0.47        5.94      2.47 o 
  -6   7   1        0.00        3.28      3.52 o 
  -5   7   1      178.35      201.51      8.88 o 
  -4   7   1      357.80      365.36      4.06 o 
  -3   7   1     2602.97     2594.99     10.31 o 
  -2   7   1        0.28        0.00      1.34 o 
  -1   7   1      192.05      196.97      2.20 o 
   0   7   1      165.98      178.07      1.83 o 
   1   7   1     2875.71     2786.20      7.57 o 
   2   7   1        2.48        4.89      1.42 o 
   3   7   1       55.34       53.39      2.06 o 
   4   7   1      989.92      957.04      5.86 o 
   5   7   1      133.71      134.89      4.23 o 
   6   7   1       14.46       13.67      2.63 o 
   7   7   1       10.93       10.22      3.23 o 
  -6   8   1       82.11       95.21     11.39 o 
  -5   8   1      233.60      257.68      5.34 o 
  -4   8   1      906.06      946.21     13.56 o 
  -3   8   1      228.38      242.78      4.41 o 
  -2   8   1      118.40      117.85      3.28 o 
  -1   8   1      555.95      535.98      4.34 o 
   0   8   1       31.46       32.18      2.21 o 
   1   8   1       86.05       89.76      2.53 o 
   2   8   1      429.80      417.30      6.49 o 
   3   8   1      818.50      798.38      7.52 o 
   4   8   1       14.03       16.15      2.77 o 
   5   8   1      331.40      358.10      5.90 o 
   6   8   1      474.32      507.01     10.73 o 
  -4   9   1        1.01        2.97      2.64 o 
  -3   9   1        0.91        0.54      2.17 o 
  -2   9   1       54.11       58.14      2.59 o 
  -1   9   1        3.44        2.75      2.16 o 
   0   9   1      183.20      160.63      3.36 o 
   1   9   1      100.78       91.64      2.72 o 
   2   9   1        7.24        7.74      2.18 o 
   3   9   1       68.44       77.66      3.21 o 
   4   9   1       25.55       28.29      2.95 o 
 -10   0   2      104.77       95.96      6.19 o 
  -8   0   2       22.10       15.26      4.34 o 
  -6   0   2      601.89      575.93      4.41 o 
  -4   0   2     1233.65     1119.43      3.56 o 
  -2   0   2    24247.84    25143.71     48.62 o 
   2   0   2    44363.27    45615.35     67.32 o 
   4   0   2     1243.30     1263.96      5.28 o 
   6   0   2      680.09      676.18      3.82 o 
   8   0   2       29.44       27.95      2.61 o 
  10   0   2      447.47      452.73      9.65 o 
 -10   1   2       83.38       78.17      4.23 o 
  -9   1   2        3.24        7.78      3.30 o 
  -8   1   2      452.14      445.10      5.87 o 
  -7   1   2      749.23      723.05      4.86 o 
  -6   1   2      451.11      478.34      2.90 o 
  -5   1   2        2.84        3.84      0.61 o 
  -4   1   2      189.20      160.48      1.57 o 
  -3   1   2      252.45      250.11      1.39 o 
  -2   1   2       12.86       11.71      0.76 o 
  -1   1   2     5586.57     5567.71     17.88 o 
   0   1   2     3281.46     2364.63    265.52 o 
   1   1   2      841.93      848.50      4.60 o 
   2   1   2    14243.07    14669.11     32.35 o 
   3   1   2      879.12      818.53      2.08 o 
   4   1   2      878.59      944.92      2.04 o 
   5   1   2     3483.69     3581.86      7.69 o 
   6   1   2     2467.45     2446.37      5.28 o 
   7   1   2      999.95      954.64      8.55 o 
   8   1   2        0.01        1.76      1.73 o 
   9   1   2        3.19        5.33      3.10 o 
  10   1   2      244.42      242.35      6.31 o 
 -10   2   2        3.16        6.91      3.41 o 
  -9   2   2      396.10      384.52      5.99 o 
  -8   2   2       30.71       37.61      3.17 o 
  -7   2   2       54.84       46.10      1.27 o 
  -6   2   2       77.27       74.77      1.47 o 
  -5   2   2      386.26      382.64      1.51 o 
  -4   2   2       46.73       56.88      0.72 o 
  -3   2   2      871.40     1010.13      5.39 o 
  -2   2   2      319.65      326.18      1.42 o 
  -1   2   2     1815.62     1847.76      4.31 o 
   0   2   2     1292.03     1269.34      5.08 o 
   1   2   2      116.85      112.07      0.77 o 
   2   2   2      225.21      200.22      1.71 o 
   3   2   2      265.14      273.65      1.44 o 
   4   2   2       31.60       50.02      0.77 o 
   5   2   2       56.34       59.28      0.88 o 
   6   2   2        1.07        2.55      0.80 o 
   7   2   2      456.27      470.11      2.89 o 
   8   2   2     1160.06     1155.35      9.63 o 
   9   2   2        6.07        2.69      3.15 o 
  10   2   2      544.13      533.81      8.57 o 
 -10   3   2        0.97        2.85      3.36 o 
  -9   3   2       71.68       83.41      4.73 o 
  -8   3   2       36.77       22.54      3.20 o 
  -7   3   2      215.62      216.84      3.16 o 
  -6   3   2      100.60      105.23      1.49 o 
  -5   3   2      763.54      829.52      3.86 o 
  -4   3   2       91.94      108.02      0.97 o 
  -3   3   2       63.98       57.50      0.97 o 
  -2   3   2       52.74       40.27      0.71 o 
  -1   3   2     1141.78     1090.30      4.18 o 
   0   3   2     1212.33     1148.18      3.69 o 
   1   3   2       46.16       33.68      0.65 o 
   2   3   2     1342.32     1346.29      3.01 o 
   3   3   2       50.17       59.53      1.00 o 
   4   3   2       52.68       40.53      0.80 o 
   5   3   2       26.67       29.88      0.82 o 
   6   3   2      216.15      236.82      2.28 o 
   7   3   2      524.11      477.57      4.24 o 
   8   3   2       27.43       25.71      1.94 o 
   9   3   2        0.26        0.00      3.08 o 
  10   3   2       26.72       25.66      4.07 o 
  -9   4   2      139.25      137.89      3.56 o 
  -8   4   2       28.68       23.39      2.45 o 
  -7   4   2        0.03        1.15      2.03 o 
  -6   4   2      482.58      486.86      2.85 o 
  -5   4   2       13.04       15.52      0.69 o 
  -4   4   2      313.86      289.25      2.43 o 
  -3   4   2      164.68      169.82      1.15 o 
  -2   4   2      687.78      675.10      2.85 o 
  -1   4   2      195.78      266.78      1.84 o 
   0   4   2      798.05      817.98      2.69 o 
   1   4   2      243.79      247.45      1.54 o 
   2   4   2        7.95       11.12      0.67 o 
   3   4   2      152.99      152.97      1.06 o 
   4   4   2       27.03       33.90      0.58 o 
   5   4   2        0.01        0.00      0.86 o 
   6   4   2      169.12      169.43      2.26 o 
   7   4   2       33.99       32.31      2.69 o 
   8   4   2        4.35        9.85      1.95 o 
   9   4   2        0.40        2.64      3.18 o 
  -9   5   2        2.97        3.44      3.27 o 
  -8   5   2       42.52       38.82      2.61 o 
  -7   5   2       79.11       68.33      2.85 o 
  -6   5   2        6.90        9.26      1.40 o 
  -5   5   2      384.92      350.98      2.84 o 
  -4   5   2        0.03        1.27      0.79 o 
  -3   5   2      484.51      490.19      4.15 o 
  -2   5   2        1.40        3.08      0.81 o 
  -1   5   2      564.50      546.41      2.09 o 
   0   5   2      471.69      478.06      2.12 o 
   1   5   2      699.57      649.59      8.05 o 
   2   5   2       63.15       77.82      0.97 o 
   3   5   2      334.51      333.73      1.78 o 
   4   5   2        1.06        4.28      0.85 o 
   5   5   2       43.01       46.90      1.91 o 
   6   5   2       60.31       48.77      1.82 o 
   7   5   2      108.81      100.55      2.47 o 
   8   5   2       58.80       54.86      2.33 o 
   9   5   2       49.48       53.53      3.45 o 
  -8   6   2       54.07       49.05      3.67 o 
  -7   6   2      335.27      324.42      4.32 o 
  -6   6   2       20.26       15.76      2.73 o 
  -5   6   2      141.96      133.79      3.03 o 
  -4   6   2      187.46      184.93      2.52 o 
  -3   6   2      138.67      131.59      1.74 o 
  -2   6   2       85.48       95.36      1.24 o 
  -1   6   2      157.47      136.89      1.55 o 
   0   6   2       74.83       75.24      1.06 o 
   1   6   2       68.92       63.83      1.21 o 
   2   6   2       68.81       78.34      1.16 o 
   3   6   2        8.38        7.81      0.95 o 
   4   6   2       40.01       37.18      1.61 o 
   5   6   2       27.67       28.35      2.12 o 
   6   6   2        5.59        7.76      1.98 o 
   7   6   2        1.71        1.49      2.29 o 
   8   6   2      427.02      446.99      5.18 o 
  -7   7   2       87.23       96.19      3.72 o 
  -6   7   2       13.24       12.05      2.35 o 
  -5   7   2      273.75      273.38      4.88 o 
  -4   7   2        5.35        6.50      2.20 o 
  -3   7   2       60.03       69.19      2.94 o 
  -2   7   2       24.46       24.20      1.47 o 
  -1   7   2      125.46      121.13      2.62 o 
   0   7   2      746.03      761.46      4.03 o 
   1   7   2        6.69        4.21      1.37 o 
   2   7   2       72.61       77.23      1.77 o 
   3   7   2       55.76       55.62      2.11 o 
   4   7   2      373.16      385.40     20.38 o 
   5   7   2      287.01      310.11      6.95 o 
   6   7   2      216.88      222.02      4.07 o 
   7   7   2        6.65        2.26      2.67 o 
  -6   8   2       11.93       21.37      6.52 o 
  -5   8   2        0.97        2.05      4.30 o 
  -4   8   2       78.12       87.19      2.64 o 
  -3   8   2      211.84      219.94      3.74 o 
  -2   8   2      375.38      355.16      4.23 o 
  -1   8   2      637.22      608.56      9.85 o 
   0   8   2      356.96      343.45      3.67 o 
   1   8   2      175.16      181.91      3.37 o 
   2   8   2       17.26       13.60      2.07 o 
   3   8   2       67.34       67.49      2.33 o 
   4   8   2      103.39       97.29      3.68 o 
   5   8   2       11.32       10.39      5.17 o 
   6   8   2        0.54        5.92      2.87 o 
  -4   9   2       48.34       50.42      3.10 o 
  -3   9   2        1.65        0.00      2.15 o 
  -2   9   2       45.55       42.39      2.92 o 
  -1   9   2       34.75       40.96      2.43 o 
   0   9   2       40.24       30.57      2.68 o 
   1   9   2      277.45      274.73      3.66 o 
   2   9   2       23.10       24.24      2.27 o 
   3   9   2      304.33      325.86      6.05 o 
   4   9   2      183.69      206.60      4.18 o 
  -9   0   3      310.30      318.86      7.89 o 
  -7   0   3     1394.94     1337.58     15.07 o 
  -5   0   3      166.54      187.68      1.62 o 
  -3   0   3        2.45        5.09      0.64 o 
  -1   0   3       76.33      108.61      5.20 o 
   1   0   3      330.40      372.11      3.55 o 
   3   0   3      370.35      310.03      3.04 o 
   5   0   3     1378.67     1349.96      9.58 o 
   7   0   3       20.29       21.51      1.57 o 
   9   0   3      915.35      936.44     30.41 o 
 -10   1   3      122.16      132.52      5.61 o 
  -9   1   3      107.48       90.30      3.97 o 
  -8   1   3      511.96      524.22      6.32 o 
  -7   1   3        8.40       12.78      1.25 o 
  -6   1   3      126.74      135.57      1.54 o 
  -5   1   3      609.71      581.99      3.00 o 
  -4   1   3      609.95      643.66      2.36 o 
  -3   1   3     2280.55     2306.77      5.58 o 
  -2   1   3       58.05       31.35      0.79 o 
  -1   1   3     2260.96     2209.72      9.74 o 
   0   1   3    11919.19    12163.44     27.70 o 
   1   1   3     3999.16     3885.15     11.60 o 
   2   1   3      390.70      331.63      1.12 o 
   3   1   3      133.90      144.25      0.96 o 
   4   1   3      129.08      117.39      0.92 o 
   5   1   3     2903.63     3041.85     13.26 o 
   6   1   3        5.51        8.22      1.04 o 
   7   1   3        1.76        2.49      1.13 o 
   8   1   3      403.72      382.47      3.57 o 
   9   1   3      471.05      469.15      8.37 o 
  10   1   3        5.00        5.98      4.46 o 
 -10   2   3       22.08       21.31      5.35 o 
  -9   2   3       54.84       63.25      3.70 o 
  -8   2   3       59.68       66.61      2.81 o 
  -7   2   3      328.15      335.23      3.02 o 
  -6   2   3       26.78       32.31      0.88 o 
  -5   2   3       11.75       21.59      0.76 o 
  -4   2   3     4694.11     4977.98     21.06 o 
  -3   2   3       55.22       50.37      0.82 o 
  -2   2   3       20.03       14.04      0.70 o 
  -1   2   3      513.78      495.01      3.55 o 
   0   2   3      609.39      605.36      1.94 o 
   1   2   3      169.53      210.38      1.07 o 
   2   2   3     1598.07     1565.12      4.00 o 
   3   2   3      776.34      729.40      2.54 o 
   4   2   3      852.16      805.31      2.90 o 
   5   2   3      440.36      400.38      2.14 o 
   6   2   3        1.61        2.47      0.74 o 
   7   2   3      302.31      293.90      4.22 o 
   8   2   3      312.66      302.50      2.89 o 
   9   2   3       14.47       10.07      2.47 o 
  10   2   3        0.57        3.01      3.58 o 
  -9   3   3      279.81      272.62      6.68 o 
  -8   3   3       68.86       68.63      2.80 o 
  -7   3   3      397.65      377.98      2.84 o 
  -6   3   3       35.88       24.02      0.99 o 
  -5   3   3      122.68      136.35      1.41 o 
  -4   3   3       77.39       93.69      1.00 o 
  -3   3   3        7.47       10.73      0.71 o 
  -2   3   3       30.68       36.01      0.89 o 
  -1   3   3       42.86       39.96      1.49 o 
   0   3   3       40.21       32.99      0.84 o 
   1   3   3      328.75      322.75      1.54 o 
   2   3   3       71.64       76.52      0.90 o 
   3   3   3       68.02       79.52      1.00 o 
   4   3   3      228.74      224.81      2.60 o 
   5   3   3      647.94      671.53      2.63 o 
   6   3   3       11.84       12.75      1.08 o 
   7   3   3      124.33      112.80      2.45 o 
   8   3   3       14.94       19.97      1.96 o 
   9   3   3      110.11       94.09      4.74 o 
  -9   4   3        0.00        6.55      2.56 o 
  -8   4   3       17.13       11.73      2.37 o 
  -7   4   3        0.54        3.92      1.78 o 
  -6   4   3      407.92      408.62      5.66 o 
  -5   4   3       41.05       57.93      0.98 o 
  -4   4   3       27.11       26.35      0.98 o 
  -3   4   3      229.45      237.68      1.34 o 
  -2   4   3     1784.08     1892.40      6.60 o 
  -1   4   3      478.78      583.90      2.00 o 
   0   4   3       31.71       24.18      0.93 o 
   1   4   3      287.23      316.29      1.93 o 
   2   4   3      365.08      387.31      1.56 o 
   3   4   3      444.30      407.64      4.11 o 
   4   4   3       14.28        5.66      0.84 o 
   5   4   3      303.26      290.79      3.61 o 
   6   4   3      103.80      106.94      1.99 o 
   7   4   3       24.31       17.69      2.13 o 
   8   4   3        0.59        1.96      1.66 o 
   9   4   3        6.45        4.28      2.56 o 
  -9   5   3        0.29        0.86      5.27 o 
  -8   5   3       30.11       32.34      3.41 o 
  -7   5   3       32.20       37.65      2.06 o 
  -6   5   3      327.68      298.58      2.68 o 
  -5   5   3      210.51      215.20      2.41 o 
  -4   5   3      802.49      842.81      2.92 o 
  -3   5   3      316.44      280.77      2.62 o 
  -2   5   3      793.73      777.60      3.23 o 
  -1   5   3       45.58       61.71      1.56 o 
   0   5   3      733.84      790.14      2.93 o 
   1   5   3      155.82      162.05      1.38 o 
   2   5   3      788.58      829.18      4.12 o 
   3   5   3      555.07      545.99      3.00 o 
   4   5   3      442.41      413.59      4.30 o 
   5   5   3       93.02       85.63      2.44 o 
   6   5   3        3.37        5.31      1.83 o 
   7   5   3      317.71      322.45      3.23 o 
   8   5   3      288.99      297.19      3.62 o 
   9   5   3        2.65        3.11      2.19 o 
  -8   6   3        8.76        6.43      3.12 o 
  -7   6   3        0.16        4.27      2.41 o 
  -6   6   3       40.32       48.26      3.68 o 
  -5   6   3      110.79      122.13      2.69 o 
  -4   6   3        0.05        0.66      1.66 o 
  -3   6   3      899.72      885.00      6.34 o 
  -2   6   3     1266.45     1258.20      5.94 o 
  -1   6   3      544.14      526.41      3.61 o 
   0   6   3      285.73      311.14      1.74 o 
   1   6   3      195.92      183.55      1.62 o 
   2   6   3      510.14      532.17      5.24 o 
   3   6   3      868.89      829.65      5.09 o 
   4   6   3      287.08      283.16      5.56 o 
   5   6   3        7.95        7.87      2.14 o 
   6   6   3     1144.34     1136.29      7.56 o 
   7   6   3       49.40       50.77      2.41 o 
   8   6   3       13.30       12.98      2.65 o 
  -7   7   3        0.10        1.84      2.46 o 
  -6   7   3       47.27       58.58      3.29 o 
  -5   7   3      158.09      151.73      2.98 o 
  -4   7   3        1.87        2.42      1.74 o 
  -3   7   3       24.67       28.61      2.25 o 
  -2   7   3      997.26      965.60      8.07 o 
  -1   7   3      748.18      734.87      5.47 o 
   0   7   3       52.40       50.19      1.67 o 
   1   7   3      218.76      210.15      5.73 o 
   2   7   3      636.41      642.81      7.79 o 
   3   7   3     1174.27     1142.86      5.47 o 
   4   7   3      406.35      435.97      7.01 o 
   5   7   3        0.71        4.04      2.38 o 
   6   7   3      327.88      346.29      5.94 o 
   7   7   3        4.77        6.59      2.77 o 
  -6   8   3      118.66      124.05      6.26 o 
  -5   8   3       62.42       55.91      5.16 o 
  -4   8   3      267.38      274.96      3.55 o 
  -3   8   3      335.93      358.16      4.20 o 
  -2   8   3       21.32       19.35      2.18 o 
  -1   8   3      123.07      113.30      2.66 o 
   0   8   3      108.16      103.71      2.60 o 
   1   8   3       24.26       20.01      2.08 o 
   2   8   3      185.58      194.14      3.01 o 
   3   8   3      147.83      169.06      3.46 o 
   4   8   3       36.01       38.38      3.22 o 
   5   8   3        5.54        2.92      2.58 o 
   6   8   3       51.79       56.95      3.17 o 
  -4   9   3       25.27       21.15      3.43 o 
  -3   9   3        2.35        2.75      2.20 o 
  -2   9   3       24.44       23.74      2.43 o 
  -1   9   3       91.68       90.95      2.75 o 
   0   9   3        7.82        7.25      2.15 o 
   1   9   3       48.52       35.45      2.41 o 
   2   9   3       26.13       33.28      2.30 o 
   3   9   3        2.03        0.58      2.54 o 
   4   9   3      190.08      195.58      4.10 o 
 -10   0   4      101.81       85.43      6.02 o 
  -8   0   4      987.37      995.53     11.66 o 
  -6   0   4       36.16       45.12      1.39 o 
  -4   0   4       65.44       70.53      0.93 o 
  -2   0   4    11715.13    11692.79     42.75 o 
   0   0   4     2807.44     2841.30      7.98 o 
   2   0   4      161.48      148.57      1.16 o 
   4   0   4       28.79       14.05      0.77 o 
   6   0   4       18.72       20.65      1.11 o 
   8   0   4      523.49      516.30      5.74 o 
  10   0   4       10.87        1.53      4.95 o 
 -10   1   4        4.94        0.64      3.43 o 
  -9   1   4        1.85        2.53      3.12 o 
  -8   1   4        0.82        4.20      2.00 o 
  -7   1   4      857.18      815.65      7.59 o 
  -6   1   4      682.35      684.30      4.41 o 
  -5   1   4      766.19      735.51      3.07 o 
  -4   1   4      183.02      170.04      1.56 o 
  -3   1   4       79.15       69.57      0.93 o 
  -2   1   4     5092.54     4995.81     11.78 o 
  -1   1   4     4602.03     4583.79      8.77 o 
   0   1   4     2062.39     2011.90      3.43 o 
   1   1   4     8951.31     9388.01     22.55 o 
   2   1   4      251.57      290.14      1.11 o 
   3   1   4     2563.09     2463.35     12.31 o 
   4   1   4        0.16        3.88      0.48 o 
   5   1   4      548.91      523.85      2.65 o 
   6   1   4       21.18       26.77      1.26 o 
   7   1   4      882.01      835.88      4.60 o 
   8   1   4      113.13      108.76      2.48 o 
   9   1   4       53.76       53.28      2.31 o 
  10   1   4        7.04        3.11      3.53 o 
 -10   2   4       80.16       86.00      4.40 o 
  -9   2   4        4.49        5.71      3.17 o 
  -8   2   4      181.56      171.74      3.48 o 
  -7   2   4       65.43       59.88      1.82 o 
  -6   2   4       18.73       16.43      0.85 o 
  -5   2   4      484.65      539.02      2.47 o 
  -4   2   4      276.96      286.90      2.96 o 
  -3   2   4      184.20      217.29      1.29 o 
  -2   2   4      705.60      720.13      2.66 o 
  -1   2   4      373.93      350.62      3.33 o 
   0   2   4      157.29      207.59      1.34 o 
   1   2   4     2763.42     2708.09      6.64 o 
   2   2   4     1004.40      991.88      1.85 o 
   3   2   4      228.08      254.56      1.44 o 
   4   2   4      451.00      487.52      2.28 o 
   5   2   4       36.04       29.36      1.20 o 
   6   2   4        0.00        0.00      1.01 o 
   7   2   4      444.17      417.55      5.24 o 
   8   2   4      251.57      230.45      3.17 o 
   9   2   4       86.99       86.61      2.61 o 
  10   2   4       51.41       50.78      4.03 o 
  -9   3   4       22.25       22.50      2.75 o 
  -8   3   4       62.25       69.49      3.15 o 
  -7   3   4      378.88      394.06      4.67 o 
  -6   3   4      118.06      132.76      1.60 o 
  -5   3   4      102.51       95.71      1.07 o 
  -4   3   4     2299.23     2464.75      5.92 o 
  -3   3   4     2552.64     2774.96      5.16 o 
  -2   3   4       62.83       64.61      1.43 o 
  -1   3   4     1293.53     1340.12      3.51 o 
   0   3   4     5025.87     5423.12     13.91 o 
   1   3   4      602.96      567.85      1.75 o 
   2   3   4        0.43        0.94      0.62 o 
   3   3   4       75.44       84.10      1.31 o 
   4   3   4      910.38      957.35      2.87 o 
   5   3   4      311.19      289.46      2.13 o 
   6   3   4        6.15        6.44      1.05 o 
   7   3   4      216.16      237.50      2.64 o 
   8   3   4       47.63       48.16      2.64 o 
   9   3   4      403.84      367.44      4.00 o 
  -9   4   4      201.06      181.40      3.91 o 
  -8   4   4        5.70        6.69      2.30 o 
  -7   4   4      173.64      162.76      2.61 o 
  -6   4   4        8.56        6.73      1.28 o 
  -5   4   4        6.46        7.30      0.89 o 
  -4   4   4       26.06       23.99      0.86 o 
  -3   4   4       37.96       46.71      0.90 o 
  -2   4   4      795.19      813.55      4.76 o 
  -1   4   4      248.45      217.32      1.66 o 
   0   4   4      294.34      315.14      1.62 o 
   1   4   4     2014.96     2116.01      6.19 o 
   2   4   4       67.05       73.30      0.88 o 
   3   4   4      209.68      180.70      1.36 o 
   4   4   4      663.04      628.46      6.32 o 
   5   4   4      181.68      172.18      1.78 o 
   6   4   4        6.63        3.42      1.37 o 
   7   4   4       10.13       11.67      1.53 o 
   8   4   4        7.79        5.86      1.97 o 
   9   4   4      112.89      125.75      2.96 o 
  -8   5   4        9.75        5.57      3.18 o 
  -7   5   4      756.12      719.74     10.10 o 
  -6   5   4      158.16      161.28      4.36 o 
  -5   5   4       14.74       14.51      1.54 o 
  -4   5   4      565.49      550.42      3.90 o 
  -3   5   4      498.84      472.42      3.07 o 
  -2   5   4       71.88       79.93      1.26 o 
  -1   5   4       25.97       37.85      0.91 o 
   0   5   4      349.65      378.54      3.10 o 
   1   5   4      137.48      133.25      1.40 o 
   2   5   4       37.38       28.38      0.82 o 
   3   5   4      637.50      655.89      4.30 o 
   4   5   4      616.20      587.70      5.74 o 
   5   5   4      525.42      530.16      3.83 o 
   6   5   4       49.46       54.96      2.20 o 
   7   5   4       76.71       65.96      2.36 o 
   8   5   4       26.70       21.07      2.15 o 
  -8   6   4       92.44       89.71      4.66 o 
  -7   6   4       69.80       72.66      2.97 o 
  -6   6   4       71.17       75.54      2.59 o 
  -5   6   4      885.59      887.56      8.88 o 
  -4   6   4      105.67      112.13      3.76 o 
  -3   6   4        9.69       14.93      1.22 o 
  -2   6   4      234.86      226.84      2.37 o 
  -1   6   4     1612.02     1571.33      7.83 o 
   0   6   4      183.47      201.52      1.55 o 
   1   6   4      189.27      220.13      1.74 o 
   2   6   4     1202.67     1188.21     10.17 o 
   3   6   4       34.88       34.55      1.62 o 
   4   6   4      625.66      609.94      8.79 o 
   5   6   4        2.59        4.02      1.91 o 
   6   6   4      185.29      189.14      3.00 o 
   7   6   4       60.57       56.23      2.42 o 
   8   6   4        0.26        5.11      2.49 o 
  -7   7   4       15.24       12.91      3.11 o 
  -6   7   4        0.18        1.49      2.80 o 
  -5   7   4       99.25       92.76      2.75 o 
  -4   7   4       19.32       18.95      2.11 o 
  -3   7   4      587.22      597.24      5.98 o 
  -2   7   4       89.59       93.37      1.80 o 
  -1   7   4       76.07       71.52      2.31 o 
   0   7   4      127.51      116.24      4.79 o 
   1   7   4      172.38      144.95      3.16 o 
   2   7   4       95.57      101.86      2.18 o 
   3   7   4        3.93        4.00      1.97 o 
   4   7   4      204.96      213.84      3.26 o 
   5   7   4      144.87      146.38      6.13 o 
   6   7   4      443.27      472.28      7.44 o 
   7   7   4      110.41      120.57      3.60 o 
  -6   8   4        3.30        1.30      4.50 o 
  -5   8   4        0.23        4.86      4.30 o 
  -4   8   4       26.18       26.20      2.62 o 
  -3   8   4      371.90      352.10      5.62 o 
  -2   8   4        7.03        7.93      2.12 o 
  -1   8   4       66.14       64.03      2.41 o 
   0   8   4       67.51       46.43      2.29 o 
   1   8   4       76.00       66.38      3.79 o 
   2   8   4        6.68       10.28      1.92 o 
   3   8   4        5.22        3.34      2.30 o 
   4   8   4        0.94        2.17      2.38 o 
   5   8   4      143.31      143.81      4.30 o 
   6   8   4      234.69      259.66      6.00 o 
  -4   9   4        1.21        1.99      3.09 o 
  -3   9   4        4.70        3.99      2.48 o 
  -2   9   4        6.08        4.13      2.35 o 
  -1   9   4       90.16      104.60      2.89 o 
   0   9   4       23.78       19.45      2.24 o 
   1   9   4        4.99        4.80      2.18 o 
   2   9   4        5.71       17.16      3.73 o 
   3   9   4       11.75        9.11      3.67 o 
   4   9   4       80.03       90.46      7.98 o 
  -9   0   5        9.33        7.88      4.43 o 
  -7   0   5      840.28      808.40      5.22 o 
  -5   0   5      705.13      624.77      7.63 o 
  -3   0   5     4124.59     4034.08     22.10 o 
  -1   0   5     1380.97     1312.37      3.53 o 
   1   0   5     3166.49     3444.25      8.74 o 
   3   0   5      445.99      404.78      2.65 o 
   5   0   5       61.52       58.37      1.40 o 
   7   0   5        0.34        0.44      1.44 o 
   9   0   5        1.99        0.00      2.94 o 
 -10   1   5        5.62        8.66      3.66 o 
  -9   1   5       53.38       51.80      3.59 o 
  -8   1   5       81.38       77.88      2.71 o 
  -7   1   5      303.51      297.48      3.30 o 
  -6   1   5        0.15        2.39      0.75 o 
  -5   1   5        1.77        6.34      0.68 o 
  -4   1   5       64.59       60.66      0.84 o 
  -3   1   5      438.67      470.06      1.77 o 
  -2   1   5      935.19      893.78      3.93 o 
  -1   1   5      296.48      295.83      1.19 o 
   0   1   5     3964.03     3980.28      7.56 o 
   1   1   5    24283.84    24877.19     60.56 o 
   2   1   5       19.79       30.64      0.59 o 
   3   1   5      730.54      696.96      2.40 o 
   4   1   5      135.67      132.72      1.27 o 
   5   1   5      244.75      231.12      1.29 o 
   6   1   5      232.28      231.96      1.68 o 
   7   1   5      120.75      116.98      2.53 o 
   8   1   5       81.19       89.33      2.44 o 
   9   1   5       16.99       23.68      2.20 o 
  10   1   5      156.87      156.41      5.04 o 
 -10   2   5        6.32       12.12      3.60 o 
  -9   2   5       33.84       35.88      3.55 o 
  -8   2   5       43.57       44.66      2.63 o 
  -7   2   5      133.81      117.76      2.95 o 
  -6   2   5      225.94      220.17      1.68 o 
  -5   2   5      155.90      158.76      1.67 o 
  -4   2   5        7.40       10.96      0.90 o 
  -3   2   5     1812.76     1958.85      4.84 o 
  -2   2   5     1886.01     1915.62      3.39 o 
  -1   2   5     1433.86     1402.83      8.42 o 
   0   2   5     1405.51     1287.83      4.88 o 
   1   2   5     3956.68     4009.70     11.53 o 
   2   2   5       52.94       38.24      0.67 o 
   3   2   5      410.95      424.14      3.01 o 
   4   2   5       78.94       87.75      1.11 o 
   5   2   5      391.80      362.49      2.52 o 
   6   2   5       12.83       11.04      1.08 o 
   7   2   5      875.20      824.03      5.71 o 
   8   2   5       54.30       48.76      1.90 o 
   9   2   5      442.75      429.21      5.27 o 
  10   2   5      482.67      479.34     10.12 o 
  -9   3   5        5.58       10.52      2.63 o 
  -8   3   5       18.32       22.91      2.05 o 
  -7   3   5      318.83      309.83      3.25 o 
  -6   3   5        1.87        2.92      0.94 o 
  -5   3   5       28.57       35.34      1.11 o 
  -4   3   5       22.69       28.92      0.87 o 
  -3   3   5      145.72      161.12      2.18 o 
  -2   3   5     1012.45     1025.83      2.56 o 
  -1   3   5      340.00      407.60      1.66 o 
   0   3   5      306.52      353.28      1.60 o 
   1   3   5      252.88      269.50      1.76 o 
   2   3   5      990.90     1033.72      3.53 o 
   3   3   5       41.62       49.15      0.67 o 
   4   3   5        1.86        6.17      1.42 o 
   5   3   5      126.05      132.31      1.47 o 
   6   3   5      127.17      138.82      1.61 o 
   7   3   5        1.79        2.59      1.42 o 
   8   3   5      154.22      165.72      2.90 o 
   9   3   5       76.39       92.17      2.81 o 
  -9   4   5       42.51       51.89      2.96 o 
  -8   4   5        3.10        2.96      2.29 o 
  -7   4   5      264.27      254.82      4.97 o 
  -6   4   5      227.05      238.69      2.50 o 
  -5   4   5       46.61       43.07      1.16 o 
  -4   4   5       41.55       43.12      1.09 o 
  -3   4   5      248.94      312.16      1.67 o 
  -2   4   5      435.52      429.25      2.73 o 
  -1   4   5        3.32        7.82      0.53 o 
   0   4   5       39.25       48.23      1.01 o 
   1   4   5     2813.77     3234.71     17.35 o 
   2   4   5      655.15      684.31      4.52 o 
   3   4   5       78.44       97.18      0.90 o 
   4   4   5       16.04       13.96      0.65 o 
   5   4   5        8.83       13.48      1.23 o 
   6   4   5        3.10        5.28      1.40 o 
   7   4   5       85.06       98.20      1.99 o 
   8   4   5      218.35      225.32      3.28 o 
   9   4   5       86.84       97.62      2.84 o 
  -8   5   5      122.46      103.76      8.64 o 
  -7   5   5      121.79      137.38      6.40 o 
  -6   5   5       42.10       39.47      2.23 o 
  -5   5   5       96.03       96.99      2.57 o 
  -4   5   5      106.06       99.80      1.94 o 
  -3   5   5      175.36      189.23      2.63 o 
  -2   5   5      112.66      134.18      1.78 o 
  -1   5   5      118.88      134.25      1.78 o 
   0   5   5      637.98      631.66      2.41 o 
   1   5   5      110.69      107.55      1.22 o 
   2   5   5      232.43      234.42      2.40 o 
   3   5   5      246.55      247.89      1.73 o 
   4   5   5      142.48      141.77      3.20 o 
   5   5   5     1300.78     1295.83      5.64 o 
   6   5   5      183.42      170.48      4.12 o 
   7   5   5        9.37       10.80      2.00 o 
   8   5   5       80.34       95.62      3.88 o 
  -8   6   5        3.16        4.26      3.24 o 
  -7   6   5      101.91       98.75      7.67 o 
  -6   6   5      815.60      804.94      8.58 o 
  -5   6   5      273.34      266.70      7.32 o 
  -4   6   5      406.59      390.04      3.94 o 
  -3   6   5      828.25      795.82      4.51 o 
  -2   6   5      319.35      310.88      3.21 o 
  -1   6   5      176.03      172.85      1.68 o 
   0   6   5       30.81       26.68      1.04 o 
   1   6   5       32.70       31.55      1.11 o 
   2   6   5        1.71        1.50      1.04 o 
   3   6   5       34.85       36.68      1.16 o 
   4   6   5      402.63      403.53      7.36 o 
   5   6   5      319.52      312.09      3.27 o 
   6   6   5       44.13       39.75      2.14 o 
   7   6   5      105.14       96.61      3.85 o 
   8   6   5      417.76      463.91      7.55 o 
  -7   7   5       20.47       27.49      4.86 o 
  -6   7   5       30.06       25.11      3.05 o 
  -5   7   5        3.16        4.42      2.21 o 
  -4   7   5      547.45      542.13      4.74 o 
  -3   7   5       57.38       68.15      2.19 o 
  -2   7   5      240.12      245.82      2.12 o 
  -1   7   5        1.69        2.07      1.78 o 
   0   7   5      503.30      499.50      4.80 o 
   1   7   5       11.87       12.65      1.43 o 
   2   7   5       13.33       12.51      1.68 o 
   3   7   5      441.21      440.99      6.35 o 
   4   7   5      175.28      182.01      4.42 o 
   5   7   5        4.35       10.41      2.44 o 
   6   7   5        5.75        5.66      2.60 o 
   7   7   5        7.17        3.76      2.68 o 
  -5   8   5       11.51        8.00      4.63 o 
  -4   8   5      206.54      200.29      5.66 o 
  -3   8   5       97.64      100.35      2.97 o 
  -2   8   5      241.88      220.67      4.48 o 
  -1   8   5      101.76       89.84      2.56 o 
   0   8   5       35.32       29.28      2.15 o 
   1   8   5      287.63      273.89      5.99 o 
   2   8   5        9.88        7.63      2.11 o 
   3   8   5        1.27        0.11      3.16 o 
   4   8   5       55.70       61.55      3.30 o 
   5   8   5        0.23        1.57      3.86 o 
  -3   9   5        0.47        0.67      3.38 o 
  -2   9   5        3.22        1.28      4.64 o 
  -1   9   5        2.95        8.48      3.67 o 
   0   9   5        6.59        6.08      2.69 o 
   1   9   5        6.79        9.19      2.72 o 
   2   9   5       52.65       59.06      4.14 o 
   3   9   5       17.02       18.07      6.90 o 
 -10   0   6       45.67       46.26      5.71 o 
  -8   0   6     1992.07     1944.35     15.98 o 
  -6   0   6       94.16       89.97      2.08 o 
  -4   0   6        2.23        1.23      1.06 o 
  -2   0   6       68.42       85.13      0.82 o 
   0   0   6     4149.58     4291.07      6.50 o 
   2   0   6      406.87      356.98      4.01 o 
   4   0   6     1118.63     1108.98      6.55 o 
   6   0   6      438.76      466.57      6.27 o 
   8   0   6       34.34       41.19      3.07 o 
  10   0   6       38.06       40.73      5.50 o 
 -10   1   6       72.57       70.97      4.31 o 
  -9   1   6       64.59       57.91      3.77 o 
  -8   1   6      176.69      176.65      4.39 o 
  -7   1   6       33.97       34.84      1.44 o 
  -6   1   6       10.68       12.49      1.01 o 
  -5   1   6     1363.40     1393.18      7.67 o 
  -4   1   6      181.78      145.30      2.52 o 
  -3   1   6      182.32      169.02      1.28 o 
  -2   1   6      163.38      151.79      1.70 o 
  -1   1   6      913.08      811.89      2.04 o 
   0   1   6        6.85        4.41      0.71 o 
   1   1   6     5058.86     5376.28      8.29 o 
   2   1   6       54.30       36.73      0.68 o 
   3   1   6       62.05       61.90      0.76 o 
   4   1   6      766.40      723.06      2.39 o 
   5   1   6      936.03      922.13      3.41 o 
   6   1   6      140.66      158.73      1.47 o 
   7   1   6       48.15       41.67      1.66 o 
   8   1   6       31.31       25.14      2.03 o 
   9   1   6        0.00        0.00      2.08 o 
  10   1   6      163.80      175.49      4.02 o 
 -10   2   6       47.70       46.00      4.26 o 
  -9   2   6       60.89       55.54      5.54 o 
  -8   2   6       16.31        8.41      2.40 o 
  -7   2   6       30.78       37.80      2.87 o 
  -6   2   6      202.45      185.84      1.72 o 
  -5   2   6       93.10       68.55      1.20 o 
  -4   2   6       86.21      110.01      1.19 o 
  -3   2   6     1642.85     1755.33      4.28 o 
  -2   2   6      444.82      485.52      3.74 o 
  -1   2   6      223.41      226.66      1.80 o 
   0   2   6     1148.01     1175.40      4.74 o 
   1   2   6     3027.39     2987.04     10.86 o 
   2   2   6      136.38      135.42      1.02 o 
   3   2   6       47.02       45.00      0.76 o 
   4   2   6       10.51        8.98      0.46 o 
   5   2   6      136.55      144.02      1.54 o 
   6   2   6      259.04      268.84      2.65 o 
   7   2   6      108.07      106.78      1.84 o 
   8   2   6        8.37        9.49      2.02 o 
   9   2   6       22.41       31.52      2.39 o 
  -9   3   6       69.95       90.68      3.28 o 
  -8   3   6       16.62       16.26      2.04 o 
  -7   3   6       97.74       91.73      2.34 o 
  -6   3   6       98.57       99.92      1.28 o 
  -5   3   6      236.68      229.91      1.75 o 
  -4   3   6      467.02      488.77      3.27 o 
  -3   3   6       38.96       53.40      0.99 o 
  -2   3   6      797.06      861.43      3.52 o 
  -1   3   6      783.83      837.12      3.42 o 
   0   3   6      195.47      201.44      2.33 o 
   1   3   6       60.73       69.68      1.52 o 
   2   3   6     2241.19     2310.95      6.64 o 
   3   3   6      154.44      161.83      1.25 o 
   4   3   6      161.97      157.71      1.53 o 
   5   3   6      259.24      260.81      2.95 o 
   6   3   6       18.72       16.37      1.27 o 
   7   3   6       18.68       19.38      1.86 o 
   8   3   6        8.03        8.66      2.08 o 
   9   3   6      359.91      398.88      5.78 o 
  -9   4   6       31.41       28.09      2.82 o 
  -8   4   6       19.85       24.21      2.50 o 
  -7   4   6      349.44      311.48      6.70 o 
  -6   4   6       60.78       53.49      1.55 o 
  -5   4   6        1.98        5.67      1.03 o 
  -4   4   6      647.46      651.52      2.85 o 
  -3   4   6      182.35      189.88      1.43 o 
  -2   4   6     1323.27     1323.42      3.68 o 
  -1   4   6      483.70      490.33      4.13 o 
   0   4   6      424.21      457.61      3.35 o 
   1   4   6     1749.68     1777.47      4.83 o 
   2   4   6        1.44        0.12      0.71 o 
   3   4   6      876.99      871.32      3.31 o 
   4   4   6      796.92      780.92      6.84 o 
   5   4   6       54.87       64.03      1.59 o 
   6   4   6       21.41       21.86      1.63 o 
   7   4   6      673.67      681.29      4.70 o 
   8   4   6       26.85       25.48      2.24 o 
   9   4   6      149.01      174.05      3.36 o 
  -8   5   6       23.55       22.65      3.41 o 
  -7   5   6       74.17       70.94      2.92 o 
  -6   5   6       96.57       84.66      4.06 o 
  -5   5   6      617.04      602.09      6.49 o 
  -4   5   6      618.44      638.14      4.52 o 
  -3   5   6       16.55       15.58      1.15 o 
  -2   5   6      138.01      145.63      2.93 o 
  -1   5   6      567.97      543.54      2.77 o 
   0   5   6      112.08      113.15      1.37 o 
   1   5   6       74.80       71.12      1.25 o 
   2   5   6      631.80      640.63      4.26 o 
   3   5   6      314.78      325.46      1.75 o 
   4   5   6        1.08        4.26      1.47 o 
   5   5   6     1545.87     1465.83     14.61 o 
   6   5   6      661.38      654.53      8.58 o 
   7   5   6       41.35       41.88      2.20 o 
   8   5   6      333.93      335.64      4.57 o 
  -8   6   6        2.98        4.74      3.23 o 
  -7   6   6       15.02       15.46      3.27 o 
  -6   6   6       31.46       38.32      2.47 o 
  -5   6   6      260.63      274.90      3.79 o 
  -4   6   6      380.43      367.59      4.83 o 
  -3   6   6      668.29      701.86      9.08 o 
  -2   6   6       82.76       85.74      1.61 o 
  -1   6   6        0.62        1.84      0.99 o 
   0   6   6      399.12      380.79      5.56 o 
   1   6   6      173.12      176.76      2.70 o 
   2   6   6        6.31        6.83      1.04 o 
   3   6   6       14.10       11.23      1.17 o 
   4   6   6      190.13      184.47      3.86 o 
   5   6   6        2.60        4.42      1.68 o 
   6   6   6      266.26      281.34      3.35 o 
   7   6   6      118.53      111.62      3.48 o 
   8   6   6        8.78       12.17      2.28 o 
  -7   7   6       59.64       47.50      5.84 o 
  -6   7   6        3.78        1.92      3.00 o 
  -5   7   6       35.09       40.94      2.54 o 
  -4   7   6      350.55      344.72      5.76 o 
  -3   7   6     1057.96     1038.79      9.38 o 
  -2   7   6       70.54       83.16      2.14 o 
  -1   7   6      159.73      166.73      2.41 o 
   0   7   6        2.63        3.30      1.71 o 
   1   7   6      248.35      230.57      2.49 o 
   2   7   6      101.48      103.35      1.91 o 
   3   7   6       11.76        8.13      2.13 o 
   4   7   6      167.03      139.19      3.14 o 
   5   7   6       13.38       22.09      6.93 o 
   6   7   6        9.09       10.57      3.69 o 
   7   7   6       48.40       56.42      4.34 o 
  -5   8   6       26.19       21.04      3.16 o 
  -4   8   6        2.49        4.78      2.42 o 
  -3   8   6       48.87       49.34      2.59 o 
  -2   8   6        1.61        2.35      2.60 o 
  -1   8   6       17.88       16.57      3.27 o 
   0   8   6       32.54       49.29      2.79 o 
   1   8   6      618.54      634.20      6.86 o 
   2   8   6        2.64        0.00      2.22 o 
   3   8   6        1.96        3.18      3.33 o 
   4   8   6       94.86       79.79      4.25 o 
   5   8   6      336.63      334.51      8.79 o 
  -3   9   6        2.87        6.23      3.18 o 
  -2   9   6       26.77       26.85      5.46 o 
  -1   9   6      156.37      154.87      4.93 o 
   0   9   6       16.59       17.24      4.19 o 
   1   9   6        3.11        2.43      3.53 o 
   2   9   6        5.15        5.22      3.63 o 
   3   9   6       58.47       62.72      4.18 o 
  -9   0   7        1.17        0.00      4.60 o 
  -7   0   7     1349.01     1314.49      7.41 o 
  -5   0   7        0.99        2.93      1.21 o 
  -3   0   7     2543.15     2454.65      5.71 o 
  -1   0   7      251.77      302.01      1.95 o 
   1   0   7      411.28      447.72      3.20 o 
   3   0   7      647.44      611.45      6.15 o 
   5   0   7     1864.80     1886.81      8.06 o 
   7   0   7       16.21       14.54      2.74 o 
   9   0   7       71.77       58.21      4.25 o 
 -10   1   7      237.97      263.72      5.83 o 
  -9   1   7        9.67       11.82      3.40 o 
  -8   1   7      212.86      215.25      4.69 o 
  -7   1   7       87.85       92.32      1.57 o 
  -6   1   7       65.86       70.41      1.54 o 
  -5   1   7      113.73      100.89      1.77 o 
  -4   1   7       39.09       37.72      1.49 o 
  -3   1   7     1191.58     1229.31      4.48 o 
  -2   1   7       56.80       39.17      0.74 o 
  -1   1   7       88.94       86.69      0.80 o 
   0   1   7      982.35      981.64      3.82 o 
   1   1   7    10014.47    10569.26     17.20 o 
   2   1   7      386.79      374.12      1.91 o 
   3   1   7     1508.75     1519.86      6.72 o 
   4   1   7      282.59      260.03      5.22 o 
   5   1   7      537.34      494.78      2.74 o 
   6   1   7       72.87       64.99      1.07 o 
   7   1   7      226.68      226.46      2.51 o 
   8   1   7       51.36       50.88      2.82 o 
   9   1   7        5.46        4.23      2.22 o 
  10   1   7       18.99       20.06      2.62 o 
  -9   2   7        5.18        5.78      2.60 o 
  -8   2   7       80.65       96.07      3.11 o 
  -7   2   7      351.37      335.58      4.13 o 
  -6   2   7      599.79      600.22      4.43 o 
  -5   2   7      138.88      160.58      1.71 o 
  -4   2   7      592.67      602.08      2.34 o 
  -3   2   7      858.72      940.78      5.82 o 
  -2   2   7        4.77       10.02      1.03 o 
  -1   2   7      407.27      386.25      2.51 o 
   0   2   7        3.71        1.49      0.86 o 
   1   2   7       33.38       38.00      0.87 o 
   2   2   7      328.91      322.26      1.63 o 
   3   2   7     1375.44     1410.47      4.04 o 
   4   2   7     1691.89     1676.70      4.98 o 
   5   2   7      585.92      562.95      4.17 o 
   6   2   7       10.41        5.25      1.12 o 
   7   2   7      198.94      195.84      2.37 o 
   8   2   7       81.62       83.87      2.54 o 
   9   2   7     1026.27     1056.61      8.14 o 
  -9   3   7       13.51       11.37      2.74 o 
  -8   3   7       22.64       21.38      2.08 o 
  -7   3   7       43.88       45.25      2.40 o 
  -6   3   7      238.88      230.65      1.92 o 
  -5   3   7      146.53      147.28      1.52 o 
  -4   3   7      346.82      313.07      1.84 o 
  -3   3   7      551.55      509.80      2.12 o 
  -2   3   7      114.53      144.68      1.45 o 
  -1   3   7      108.06      110.25      1.41 o 
   0   3   7     3023.33     3264.60      7.88 o 
   1   3   7       51.69       67.82      1.24 o 
   2   3   7      207.11      200.56      1.26 o 
   3   3   7        0.28        0.90      0.59 o 
   4   3   7      227.09      223.91      1.92 o 
   5   3   7      276.79      274.33      2.27 o 
   6   3   7       69.24       70.27      1.64 o 
   7   3   7       88.96       87.00      2.12 o 
   8   3   7      494.99      493.98      7.08 o 
   9   3   7       59.77       61.90      2.69 o 
  -9   4   7        4.29        5.36      2.61 o 
  -8   4   7        0.32        1.31      2.36 o 
  -7   4   7       52.08       53.14      2.91 o 
  -6   4   7        8.73       12.10      1.57 o 
  -5   4   7      368.85      354.71      3.07 o 
  -4   4   7      327.76      318.51      2.45 o 
  -3   4   7      576.06      581.19      3.13 o 
  -2   4   7       19.62       19.76      0.84 o 
  -1   4   7     1112.72     1257.03      7.29 o 
   0   4   7     2193.64     2320.10      6.95 o 
   1   4   7      439.94      433.15      2.76 o 
   2   4   7       97.77      112.82      1.26 o 
   3   4   7     1029.12     1103.43      5.06 o 
   4   4   7       74.87       65.27      0.80 o 
   5   4   7      605.71      611.50      6.09 o 
   6   4   7       61.00       59.47      1.87 o 
   7   4   7        3.91        3.09      1.94 o 
   8   4   7      207.89      240.29      6.94 o 
   9   4   7       14.72       11.87      2.78 o 
  -8   5   7        2.69        2.54      3.17 o 
  -7   5   7       11.74        6.15      1.98 o 
  -6   5   7      673.91      636.61      5.30 o 
  -5   5   7        1.13        3.94      2.10 o 
  -4   5   7     1186.37     1157.25      7.62 o 
  -3   5   7        8.02        9.55      1.30 o 
  -2   5   7       22.28       15.20      1.09 o 
  -1   5   7       52.11       62.79      1.42 o 
   0   5   7      250.05      230.41      1.89 o 
   1   5   7        5.95        5.98      0.92 o 
   2   5   7      315.66      290.29      2.22 o 
   3   5   7      290.04      303.19      3.07 o 
   4   5   7      101.04       93.69      1.97 o 
   5   5   7      108.68      106.85      3.71 o 
   6   5   7       80.02       85.84      2.63 o 
   7   5   7      154.49      145.03      2.77 o 
   8   5   7        4.59        6.65      2.56 o 
  -7   6   7      140.57      144.03      4.45 o 
  -6   6   7       59.33       69.54      2.78 o 
  -5   6   7       48.75       50.34      2.57 o 
  -4   6   7     1638.03     1609.78     16.34 o 
  -3   6   7       14.95       20.43      2.44 o 
  -2   6   7       61.48       51.39      2.12 o 
  -1   6   7        9.52       11.86      1.09 o 
   0   6   7        5.87        6.68      1.13 o 
   1   6   7      211.46      205.64      2.72 o 
   2   6   7        9.70       12.21      1.18 o 
   3   6   7       27.08       29.88      2.21 o 
   4   6   7       87.80       84.12      2.05 o 
   5   6   7      203.77      195.72      2.82 o 
   6   6   7        0.37        0.35      1.77 o 
   7   6   7        0.29        0.00      2.47 o 
  -6   7   7       68.10       63.52      3.63 o 
  -5   7   7        6.73        4.48      2.28 o 
  -4   7   7        0.53        1.60      2.22 o 
  -3   7   7      203.47      189.03      2.79 o 
  -2   7   7       99.75      109.07      2.44 o 
  -1   7   7       56.74       44.39      1.84 o 
   0   7   7      135.96      127.00      2.63 o 
   1   7   7       54.55       67.08      2.40 o 
   2   7   7      213.36      221.24      8.51 o 
   3   7   7      165.86      149.90      3.67 o 
   4   7   7        4.40        0.00      2.68 o 
   5   7   7       30.80       30.23      4.42 o 
   6   7   7       29.16       36.46      3.95 o 
  -5   8   7       95.60      102.61      6.21 o 
  -4   8   7       46.77       44.46      3.46 o 
  -3   8   7       13.48       16.08      3.16 o 
  -2   8   7      375.73      386.83      8.72 o 
  -1   8   7      121.09      126.35      4.22 o 
   0   8   7        3.40       11.40      3.24 o 
   1   8   7        3.98        2.10      3.20 o 
   2   8   7       95.03      100.66      4.12 o 
   3   8   7       34.29       37.28      3.02 o 
   4   8   7       72.59       81.76      5.36 o 
   5   8   7        5.96        9.61      3.10 o 
  -3   9   7       10.91        7.03      4.60 o 
  -2   9   7      207.85      203.12      8.56 o 
  -1   9   7       19.39       15.20      5.78 o 
   0   9   7        2.34        2.54      3.51 o 
   1   9   7        9.30       11.78      3.66 o 
   2   9   7       13.65       12.49      3.65 o 
   3   9   7       13.93       22.87      3.30 o 
 -10   0   8       25.68       23.31      5.35 o 
  -8   0   8      295.86      271.66      7.26 o 
  -6   0   8     3574.28     3541.10     20.02 o 
  -4   0   8      655.66      708.64      4.41 o 
  -2   0   8      489.76      494.10      2.14 o 
   0   0   8     2268.41     2280.98      8.73 o 
   2   0   8      234.61      284.10      1.94 o 
   4   0   8      244.60      249.74      2.31 o 
   6   0   8     1735.38     1789.01     15.72 o 
   8   0   8       22.93       17.46      3.04 o 
  -9   1   8       38.18       36.74      3.61 o 
  -8   1   8      450.37      437.12      6.05 o 
  -7   1   8      840.37      815.05      7.34 o 
  -6   1   8       17.84       14.13      1.18 o 
  -5   1   8        2.93        5.16      0.99 o 
  -4   1   8     2110.30     2150.85      5.91 o 
  -3   1   8     2564.82     2656.29      9.07 o 
  -2   1   8      106.91      122.26      1.01 o 
  -1   1   8        1.42        3.20      0.58 o 
   0   1   8      622.95      643.02      2.29 o 
   1   1   8        5.49        7.84      1.02 o 
   2   1   8     3770.36     3847.25     13.35 o 
   3   1   8        9.54       10.20      0.62 o 
   4   1   8      304.46      272.51      2.15 o 
   5   1   8      244.93      235.64      1.52 o 
   6   1   8      195.29      179.39      1.47 o 
   7   1   8       48.31       42.34      1.75 o 
   8   1   8       17.56       18.92      2.14 o 
   9   1   8        7.56        6.94      2.35 o 
  -9   2   8       60.88       63.03      3.18 o 
  -8   2   8      607.21      578.13      5.56 o 
  -7   2   8      319.18      330.80      4.51 o 
  -6   2   8      270.60      257.94      2.25 o 
  -5   2   8        0.01        2.11      0.80 o 
  -4   2   8       48.24       46.28      0.89 o 
  -3   2   8      119.60       82.96      1.55 o 
  -2   2   8      349.93      326.27      1.92 o 
  -1   2   8      320.14      304.42      1.64 o 
   0   2   8      300.68      306.01      1.98 o 
   1   2   8      212.79      201.70      1.37 o 
   2   2   8     1618.09     1567.64      6.15 o 
   3   2   8       70.89       76.66      0.78 o 
   4   2   8       11.36        8.97      0.69 o 
   5   2   8      147.55      145.92      1.86 o 
   6   2   8       85.82       90.46      2.11 o 
   7   2   8       19.89       25.74      1.36 o 
   8   2   8      114.36      116.42      2.78 o 
   9   2   8       69.85       77.15      3.02 o 
  -9   3   8       58.86       59.75      3.20 o 
  -8   3   8        0.07        1.61      1.99 o 
  -7   3   8       24.38       18.03      2.23 o 
  -6   3   8        3.33        5.34      1.15 o 
  -5   3   8        0.03        0.89      1.00 o 
  -4   3   8       91.66       89.43      1.27 o 
  -3   3   8      615.98      676.36      3.85 o 
  -2   3   8      109.34      110.24      1.35 o 
  -1   3   8       41.73       53.96      1.09 o 
   0   3   8      166.20      147.56      2.26 o 
   1   3   8        1.85        2.25      0.49 o 
   2   3   8      667.63      680.82      5.32 o 
   3   3   8      129.38      133.75      1.66 o 
   4   3   8      196.94      220.22      1.94 o 
   5   3   8        0.59        1.48      1.21 o 
   6   3   8       24.65       24.41      1.45 o 
   7   3   8       10.49       12.46      1.92 o 
   8   3   8        0.00        2.08      2.45 o 
   9   3   8        5.37        8.98      2.72 o 
  -9   4   8       95.24      111.42      4.18 o 
  -8   4   8       15.83       15.56      2.17 o 
  -7   4   8       71.18       63.86      2.98 o 
  -6   4   8      378.01      368.61      3.12 o 
  -5   4   8       13.22       14.78      1.21 o 
  -4   4   8       42.00       38.26      1.26 o 
  -3   4   8      193.11      194.79      1.59 o 
  -2   4   8      912.43      939.76      5.28 o 
  -1   4   8       92.83       84.26      1.04 o 
   0   4   8      423.54      409.37      2.32 o 
   1   4   8      102.47      111.70      1.20 o 
   2   4   8      180.47      178.65      2.24 o 
   3   4   8       21.49       19.79      1.01 o 
   4   4   8      338.24      351.28      1.74 o 
   5   4   8      324.84      318.78      5.05 o 
   6   4   8      440.84      450.58      4.65 o 
   7   4   8      234.39      241.06      4.11 o 
   8   4   8       22.66       18.38      2.24 o 
   9   4   8      161.80      153.00      3.88 o 
  -8   5   8       73.63       72.75      4.03 o 
  -7   5   8        5.77        7.07      2.08 o 
  -6   5   8      119.26      118.18      3.14 o 
  -5   5   8        5.13        7.45      2.70 o 
  -4   5   8      509.23      494.33      7.19 o 
  -3   5   8      390.23      389.01      2.87 o 
  -2   5   8      114.70      105.86      1.55 o 
  -1   5   8      298.77      322.46      2.41 o 
   0   5   8      502.08      480.05      3.95 o 
   1   5   8      457.50      467.41      3.65 o 
   2   5   8      112.81      103.91      1.35 o 
   3   5   8       12.83       10.79      1.31 o 
   4   5   8      543.87      497.26     10.01 o 
   5   5   8        2.92        1.15      1.61 o 
   6   5   8      487.03      491.87      6.68 o 
   7   5   8      123.77      115.20      2.82 o 
   8   5   8        0.17        0.00      2.25 o 
  -7   6   8       57.98       60.00      3.81 o 
  -6   6   8       41.11       48.87      2.75 o 
  -5   6   8       97.65      101.22      2.99 o 
  -4   6   8       14.46       17.48      1.76 o 
  -3   6   8       61.19       59.53      1.78 o 
  -2   6   8       72.46       79.11      1.63 o 
  -1   6   8       18.63       20.57      1.14 o 
   0   6   8       29.71       36.76      1.45 o 
   1   6   8      126.39      127.18      2.44 o 
   2   6   8       94.68       89.01      1.83 o 
   3   6   8        0.03        1.16      2.42 o 
   4   6   8      260.01      253.18      5.08 o 
   5   6   8      494.73      505.31      7.56 o 
   6   6   8        0.29        0.48      2.35 o 
   7   6   8       15.22       15.51      2.63 o 
  -6   7   8      356.50      380.40      5.79 o 
  -5   7   8       25.16       15.18      2.42 o 
  -4   7   8       44.33       55.69      2.70 o 
  -3   7   8      125.40      107.86      3.34 o 
  -2   7   8      583.90      529.56      5.52 o 
  -1   7   8      233.15      215.22      3.44 o 
   0   7   8       10.43        4.73      2.58 o 
   1   7   8      412.22      409.42      3.90 o 
   2   7   8       95.80       91.90      3.94 o 
   3   7   8       89.68       94.42      4.39 o 
   4   7   8       21.14       18.40      3.15 o 
   5   7   8       12.89       13.34      2.92 o 
   6   7   8       20.95       13.43      3.68 o 
  -5   8   8       17.73        9.64      3.24 o 
  -4   8   8       31.16       27.37      3.46 o 
  -3   8   8       22.55       29.09      3.48 o 
  -2   8   8      150.97      164.61     10.27 o 
  -1   8   8      522.50      520.95      6.73 o 
   0   8   8       32.36       33.36      3.43 o 
   1   8   8       93.21       83.71      4.04 o 
   2   8   8       34.64       25.73      4.31 o 
   3   8   8       33.39       34.34      3.15 o 
   4   8   8        8.86       10.00      3.09 o 
   5   8   8      162.45      187.32      4.48 o 
  -2   9   8       41.65       40.36      5.77 o 
  -1   9   8      113.33      112.21      4.55 o 
   0   9   8       66.05       65.29      4.16 o 
   1   9   8       24.51       27.81      3.78 o 
   2   9   8        8.50        2.80      3.60 o 
  -9   0   9       10.44       11.68      4.78 o 
  -7   0   9      446.37      395.37      4.02 o 
  -5   0   9     2442.08     2506.80     16.80 o 
  -3   0   9      273.06      315.28      2.91 o 
  -1   0   9     1381.20     1356.11      4.59 o 
   1   0   9      554.65      517.98      2.18 o 
   3   0   9      596.64      632.20      3.26 o 
   5   0   9      269.18      280.67      4.47 o 
   7   0   9      429.91      447.93      5.66 o 
   9   0   9       72.43       77.95      3.97 o 
  -9   1   9        4.95        2.42      3.33 o 
  -8   1   9       59.15       53.40      3.97 o 
  -7   1   9       96.98      102.81      2.09 o 
  -6   1   9      230.22      233.35      2.07 o 
  -5   1   9      298.80      298.95      2.29 o 
  -4   1   9      162.69      144.89      1.54 o 
  -3   1   9      384.56      410.78      3.62 o 
  -2   1   9       88.66       84.40      1.79 o 
  -1   1   9      881.05      875.16      4.09 o 
   0   1   9      531.94      579.56      6.83 o 
   1   1   9        5.20       13.90      0.57 o 
   2   1   9      432.25      454.86      1.76 o 
   3   1   9      746.81      724.05      2.10 o 
   4   1   9      202.02      229.51      2.62 o 
   5   1   9       29.30       28.26      0.86 o 
   6   1   9       29.39       34.43      1.07 o 
   7   1   9       42.46       47.37      1.83 o 
   8   1   9       59.10       64.96      2.53 o 
   9   1   9       82.93       84.01      4.04 o 
  -9   2   9       22.28       19.54      2.83 o 
  -8   2   9       94.39       96.03      3.23 o 
  -7   2   9      479.74      486.66      6.80 o 
  -6   2   9      416.58      401.23      4.96 o 
  -5   2   9       59.26       62.74      1.35 o 
  -4   2   9      152.75      154.71      1.18 o 
  -3   2   9       26.64       38.25      0.87 o 
  -2   2   9        8.50        9.77      0.83 o 
  -1   2   9      990.70      945.96      5.13 o 
   0   2   9     2465.35     2503.49      7.19 o 
   1   2   9      479.95      507.76      3.00 o 
   2   2   9      132.31      110.70      1.78 o 
   3   2   9     1562.29     1555.60      3.38 o 
   4   2   9      248.97      252.18      2.04 o 
   5   2   9       15.98       19.98      0.78 o 
   6   2   9      124.20      124.08      2.02 o 
   7   2   9      912.65      906.00      5.20 o 
   8   2   9       10.36        6.44      2.47 o 
   9   2   9        9.01       10.85      2.37 o 
  -9   3   9       37.84       42.48      3.04 o 
  -8   3   9      423.04      408.51      4.95 o 
  -7   3   9       43.78       50.50      3.07 o 
  -6   3   9      368.62      347.16      5.13 o 
  -5   3   9        1.74        4.78      1.17 o 
  -4   3   9       51.40       44.15      1.18 o 
  -3   3   9       52.23       56.27      1.20 o 
  -2   3   9      248.43      220.30      1.94 o 
  -1   3   9       12.72       15.84      0.97 o 
   0   3   9       12.65       13.37      0.91 o 
   1   3   9       71.07       89.33      1.90 o 
   2   3   9     3623.47     3909.64     12.60 o 
   3   3   9       19.60       16.00      0.88 o 
   4   3   9      156.72      164.18      2.16 o 
   5   3   9      239.22      253.55      2.37 o 
   6   3   9      145.00      143.31      2.57 o 
   7   3   9       53.88       57.51      2.40 o 
   8   3   9      143.07      150.50      3.58 o 
   9   3   9      209.98      233.38      5.56 o 
  -8   4   9        9.05        9.28      2.21 o 
  -7   4   9      118.56      104.64      2.65 o 
  -6   4   9       66.49       52.00      2.07 o 
  -5   4   9       90.02       81.11      2.24 o 
  -4   4   9       28.77       27.87      1.70 o 
  -3   4   9      666.43      658.29      2.74 o 
  -2   4   9       69.85       90.31      1.61 o 
  -1   4   9        2.46        3.65      0.76 o 
   0   4   9       38.04       39.62      0.88 o 
   1   4   9      120.98      126.81      2.04 o 
   2   4   9       19.52       25.91      0.81 o 
   3   4   9        3.07        0.70      0.75 o 
   4   4   9      216.43      208.53      2.26 o 
   5   4   9       39.79       34.79      1.99 o 
   6   4   9      126.66      132.53      2.66 o 
   7   4   9       43.76       44.05      2.35 o 
   8   4   9        1.14        2.45      2.15 o 
  -8   5   9      137.22      151.33      5.41 o 
  -7   5   9      144.64      144.15      2.96 o 
  -6   5   9      108.03       84.58      2.98 o 
  -5   5   9      116.72      105.38      3.05 o 
  -4   5   9       71.00       58.40      1.77 o 
  -3   5   9      108.33       98.93      1.91 o 
  -2   5   9      823.07      815.46      4.40 o 
  -1   5   9       23.06       18.92      1.03 o 
   0   5   9      288.59      268.20      3.21 o 
   1   5   9      132.92      127.36      1.50 o 
   2   5   9       40.19       41.04      1.46 o 
   3   5   9      149.21      139.10      2.04 o 
   4   5   9       52.02       54.15      3.90 o 
   5   5   9      166.10      154.35      3.49 o 
   6   5   9       25.28       16.98      2.13 o 
   7   5   9       74.90       71.84      3.21 o 
   8   5   9       13.15       15.27      2.40 o 
  -7   6   9      216.59      226.94      4.17 o 
  -6   6   9       60.70       54.43      2.89 o 
  -5   6   9       46.85       47.87      3.94 o 
  -4   6   9       54.79       56.43      2.10 o 
  -3   6   9       83.27       74.75      1.93 o 
  -2   6   9      118.16      124.87      3.64 o 
  -1   6   9      370.89      355.62      4.25 o 
   0   6   9       57.49       66.01      2.05 o 
   1   6   9      268.98      239.31      2.57 o 
   2   6   9      194.09      186.13      3.97 o 
   3   6   9       98.90      101.35      3.80 o 
   4   6   9       92.40       86.08      3.24 o 
   5   6   9       25.22       22.24      3.47 o 
   6   6   9      124.67      140.33      3.41 o 
   7   6   9        2.16        5.66      2.62 o 
  -6   7   9       23.05       22.67      2.79 o 
  -5   7   9      562.51      575.13      5.56 o 
  -4   7   9      100.01      100.13      3.08 o 
  -3   7   9      169.78      152.53      3.45 o 
  -2   7   9       13.17       13.06      2.40 o 
  -1   7   9       93.23       75.08      2.95 o 
   0   7   9      625.58      606.73      6.90 o 
   1   7   9     1121.11     1008.28      6.47 o 
   2   7   9      135.43      155.24      3.68 o 
   3   7   9      236.49      258.60      4.34 o 
   4   7   9       13.73       10.02      2.76 o 
   5   7   9      124.49      109.20      3.76 o 
   6   7   9        0.03        0.00      5.65 o 
  -4   8   9        7.95        7.96      3.24 o 
  -3   8   9      147.95      185.93      4.82 o 
  -2   8   9       56.26       77.55      4.08 o 
  -1   8   9       13.15       23.96      3.42 o 
   0   8   9        5.56        8.92      3.23 o 
   1   8   9        3.88        3.74      3.28 o 
   2   8   9       47.64       37.21      3.02 o 
   3   8   9        7.75        5.10      3.03 o 
   4   8   9       50.59       38.37      3.33 o 
  -2   9   9       73.86       86.11      4.37 o 
  -1   9   9       24.64       33.14      3.80 o 
   0   9   9       20.50       19.00      3.71 o 
   1   9   9        1.99        2.46      3.63 o 
   2   9   9       32.96       40.29      3.46 o 
  -8   0  10      278.26      292.46      7.74 o 
  -6   0  10      262.66      260.15      3.83 o 
  -4   0  10     1356.58     1401.91      7.25 o 
  -2   0  10     7935.38     8510.01     29.27 o 
   0   0  10      130.35      154.57      1.46 o 
   2   0  10     4564.66     4621.73     13.16 o 
   4   0  10        2.15        1.54      0.97 o 
   6   0  10       10.86       10.44      1.95 o 
   8   0  10        2.35        2.97      3.02 o 
  -9   1  10       89.00       85.57      4.21 o 
  -8   1  10       68.07       72.29      3.01 o 
  -7   1  10      148.61      136.13      2.60 o 
  -6   1  10     2624.79     2498.39     15.34 o 
  -5   1  10       70.68       65.45      2.06 o 
  -4   1  10       44.58       47.36      1.21 o 
  -3   1  10        1.28        1.88      0.59 o 
  -2   1  10      335.81      354.39      3.34 o 
  -1   1  10     2639.91     2709.53      7.56 o 
   0   1  10     1171.67     1180.03      8.97 o 
   1   1  10      834.81      809.74      3.41 o 
   2   1  10      290.15      255.75      1.49 o 
   3   1  10        1.13        2.10      0.68 o 
   4   1  10     1316.80     1281.93      7.22 o 
   5   1  10        4.91        5.61      0.83 o 
   6   1  10      385.92      379.60      3.13 o 
   7   1  10      105.98      108.47      3.05 o 
   8   1  10      440.39      436.54      4.99 o 
   9   1  10       34.61       32.72      2.54 o 
  -9   2  10       31.45       39.09      3.02 o 
  -8   2  10       40.23       42.11      2.81 o 
  -7   2  10        0.38        2.38      2.44 o 
  -6   2  10       19.46       13.92      2.74 o 
  -5   2  10      113.01       99.12      1.78 o 
  -4   2  10      550.22      528.74      3.21 o 
  -3   2  10      272.64      265.94      2.22 o 
  -2   2  10       30.95       41.44      1.00 o 
  -1   2  10      496.66      483.09      2.02 o 
   0   2  10      471.64      427.10      2.92 o 
   1   2  10        7.83       12.95      0.85 o 
   2   2  10     5397.04     5328.91     21.67 o 
   3   2  10       22.62       19.78      0.75 o 
   4   2  10       67.76       70.91      1.22 o 
   5   2  10        0.77        1.56      0.97 o 
   6   2  10       47.89       38.20      1.49 o 
   7   2  10       82.28       80.73      2.41 o 
   8   2  10        7.76        9.36      2.59 o 
   9   2  10        7.80        3.18      2.74 o 
  -9   3  10       10.91       13.20      2.42 o 
  -8   3  10      412.16      431.14      4.37 o 
  -7   3  10      194.06      216.11      3.25 o 
  -6   3  10       71.58       66.71      2.47 o 
  -5   3  10        0.72        2.06      1.18 o 
  -4   3  10      319.83      318.87      1.91 o 
  -3   3  10      692.77      674.77      2.44 o 
  -2   3  10      134.77      127.98      1.30 o 
  -1   3  10       23.52       14.43      1.11 o 
   0   3  10      133.38      147.06      1.39 o 
   1   3  10      366.65      400.46      2.01 o 
   2   3  10      150.92      143.44      2.10 o 
   3   3  10       71.57       84.10      1.26 o 
   4   3  10        0.63        1.75      0.81 o 
   5   3  10      667.19      679.31      8.01 o 
   6   3  10      107.27      105.04      4.30 o 
   7   3  10       56.81       53.89      2.31 o 
   8   3  10       80.56       93.57      3.30 o 
   9   3  10        8.02       15.75      2.90 o 
  -8   4  10        0.27        2.43      2.41 o 
  -7   4  10        9.68        6.20      2.10 o 
  -6   4  10       38.38       36.22      2.04 o 
  -5   4  10       77.00       72.92      3.09 o 
  -4   4  10       48.44       49.47      1.75 o 
  -3   4  10       15.12       14.17      1.21 o 
  -2   4  10      333.27      302.47      2.33 o 
  -1   4  10      443.27      444.81      2.30 o 
   0   4  10       11.19       11.50      0.56 o 
   1   4  10      194.94      185.76      1.90 o 
   2   4  10       37.55       40.19      1.13 o 
   3   4  10        0.02        0.00      1.02 o 
   4   4  10       13.28       13.11      2.17 o 
   5   4  10       42.58       37.97      2.51 o 
   6   4  10      402.77      404.73      3.87 o 
   7   4  10        0.01        2.33      2.08 o 
   8   4  10        1.09        1.75      2.68 o 
  -8   5  10       19.31       18.11      6.06 o 
  -7   5  10      119.80      129.08      3.22 o 
  -6   5  10      247.17      253.62      4.06 o 
  -5   5  10        1.57        0.38      2.26 o 
  -4   5  10       11.92        9.06      1.52 o 
  -3   5  10      647.01      629.67      5.89 o 
  -2   5  10      483.24      478.49      3.36 o 
  -1   5  10       66.46       70.13      1.62 o 
   0   5  10       21.99       27.92      1.42 o 
   1   5  10      393.90      372.03      3.16 o 
   2   5  10       17.45       15.92      1.36 o 
   3   5  10      177.82      182.24      2.48 o 
   4   5  10      251.78      249.42      3.83 o 
   5   5  10       41.03       43.93      3.31 o 
   6   5  10       18.37       19.43      2.66 o 
   7   5  10       14.79       17.70      2.28 o 
   8   5  10      114.33      122.58      3.11 o 
  -7   6  10       84.71      104.64      2.96 o 
  -6   6  10       74.50       73.78      3.22 o 
  -5   6  10        0.00        0.00      2.39 o 
  -4   6  10      141.83      155.00      3.35 o 
  -3   6  10        1.67        4.35      2.32 o 
  -2   6  10      191.75      205.21      3.45 o 
  -1   6  10     1001.36      961.93      6.67 o 
   0   6  10       11.15       19.05      1.72 o 
   1   6  10        0.15        3.02      1.67 o 
   2   6  10       27.40       19.30      1.84 o 
   3   6  10      738.14      716.80      6.00 o 
   4   6  10       18.72       16.13      2.66 o 
   5   6  10        6.08        5.96      3.32 o 
   6   6  10       16.32       19.94      3.61 o 
   7   6  10       41.07       39.69      3.79 o 
  -6   7  10       57.37       57.76      3.20 o 
  -5   7  10       17.10       13.51      2.70 o 
  -4   7  10       81.79       71.54      2.92 o 
  -3   7  10       83.75       92.85      3.01 o 
  -2   7  10       60.54       47.68      2.76 o 
  -1   7  10       46.58       35.48      2.74 o 
   0   7  10       20.33       23.21      3.48 o 
   1   7  10       13.64       23.38      2.81 o 
   2   7  10       67.42       59.21      3.18 o 
   3   7  10       20.54       23.96      2.86 o 
   4   7  10        8.65        7.33      2.83 o 
   5   7  10        0.22        0.00      2.98 o 
   6   7  10       87.05       98.29      4.70 o 
  -4   8  10        1.26        1.86      3.36 o 
  -3   8  10      161.78      136.57      4.52 o 
  -2   8  10      243.88      223.36      6.16 o 
  -1   8  10        9.32        7.81      3.32 o 
   0   8  10      159.13      151.89      4.69 o 
   1   8  10       41.99       41.33      3.16 o 
   2   8  10        5.75        8.95      3.01 o 
   3   8  10       74.04       68.51      3.97 o 
   4   8  10      122.04      118.64      4.32 o 
  -1   9  10        3.63        5.85      3.76 o 
   0   9  10        3.62        1.31      3.63 o 
   1   9  10       22.81       19.21      4.47 o 
  -9   0  11       33.39       42.60      5.27 o 
  -7   0  11      147.01      146.56      6.16 o 
  -5   0  11        6.19        4.31      1.49 o 
  -3   0  11        0.81        1.88      0.76 o 
  -1   0  11      358.10      292.31      2.23 o 
   1   0  11      639.01      655.88      2.80 o 
   3   0  11      260.38      231.33      2.09 o 
   5   0  11       80.28       80.79      1.90 o 
   7   0  11      387.04      377.40      7.90 o 
   9   0  11       13.77       13.41      4.78 o 
  -9   1  11       98.22      102.42      4.40 o 
  -8   1  11        2.48        0.00      2.65 o 
  -7   1  11      541.39      495.46      5.11 o 
  -6   1  11       41.67       53.02      1.88 o 
  -5   1  11      143.52      141.17      1.79 o 
  -4   1  11       37.33       53.28      1.29 o 
  -3   1  11        4.23        4.19      0.66 o 
  -2   1  11      660.58      604.85      2.51 o 
  -1   1  11       25.89       39.07      1.53 o 
   0   1  11      473.72      437.52      2.38 o 
   1   1  11      120.40      126.15      0.98 o 
   2   1  11      160.24      204.71      2.88 o 
   3   1  11       80.34       78.22      1.04 o 
   4   1  11        9.37        7.30      0.74 o 
   5   1  11       35.04       33.81      1.05 o 
   6   1  11        7.77        8.49      1.55 o 
   7   1  11       19.96       14.05      3.08 o 
   8   1  11        0.79        3.47      2.63 o 
   9   1  11      125.25      142.33      3.83 o 
  -9   2  11       64.97       64.92      3.28 o 
  -8   2  11        0.22        0.00      2.65 o 
  -7   2  11       12.04        8.47      5.51 o 
  -6   2  11        0.82        0.42      1.49 o 
  -5   2  11       26.64       33.88      1.71 o 
  -4   2  11       48.83       41.28      0.90 o 
  -3   2  11      220.81      213.89      1.87 o 
  -2   2  11      558.86      565.55      4.83 o 
  -1   2  11       24.42       16.36      0.90 o 
   0   2  11      103.91      120.88      1.28 o 
   1   2  11     2714.69     2785.76     11.56 o 
   2   2  11     4725.27     4731.53     16.04 o 
   3   2  11      275.54      254.03      1.64 o 
   4   2  11        0.49        1.82      0.88 o 
   5   2  11      136.18      129.18      2.22 o 
   6   2  11      240.99      225.37      2.69 o 
   7   2  11      189.92      192.07      4.92 o 
   8   2  11        1.26        4.04      2.62 o 
   9   2  11      168.06      171.23      4.07 o 
  -8   3  11      149.37      129.80      3.43 o 
  -7   3  11       14.76       21.92      2.22 o 
  -6   3  11      342.16      308.56      5.27 o 
  -5   3  11      526.72      537.48      2.99 o 
  -4   3  11      725.58      662.53      4.42 o 
  -3   3  11        0.00        1.15      0.91 o 
  -2   3  11       34.77       28.43      1.10 o 
  -1   3  11      578.33      565.82      5.12 o 
   0   3  11      526.65      494.87      2.68 o 
   1   3  11       20.27       15.28      0.98 o 
   2   3  11     2276.81     2201.39      9.96 o 
   3   3  11       56.20       63.39      1.42 o 
   4   3  11       39.85       26.09      1.25 o 
   5   3  11      113.94      116.85      2.88 o 
   6   3  11       95.37       98.09      2.86 o 
   7   3  11      250.97      271.52      5.24 o 
   8   3  11        2.71        1.19      2.62 o 
  -8   4  11        1.61        2.19      2.26 o 
  -7   4  11      299.26      281.25      3.64 o 
  -6   4  11      833.56      864.30      5.70 o 
  -5   4  11      903.93      881.05      3.99 o 
  -4   4  11       11.74       12.77      1.23 o 
  -3   4  11      243.92      240.42      2.00 o 
  -2   4  11       50.68       49.12      1.16 o 
  -1   4  11        0.03        1.04      1.09 o 
   0   4  11       42.30       46.60      1.31 o 
   1   4  11        6.22        9.78      1.04 o 
   2   4  11       11.56       10.76      1.20 o 
   3   4  11       55.23       61.34      1.40 o 
   4   4  11       32.48       33.82      3.69 o 
   5   4  11       26.40       30.01      3.08 o 
   6   4  11       46.10       50.28      3.30 o 
   7   4  11       62.10       64.70      2.96 o 
   8   4  11        3.89        4.11      2.80 o 
  -7   5  11       34.91       41.47      2.56 o 
  -6   5  11      690.83      725.13      6.14 o 
  -5   5  11       10.57        9.99      2.44 o 
  -4   5  11       46.40       45.01      3.49 o 
  -3   5  11      155.48      156.89      3.81 o 
  -2   5  11       89.90       83.00      2.54 o 
  -1   5  11       48.04       52.73      1.80 o 
   0   5  11      308.26      301.78      3.53 o 
   1   5  11      114.91      126.75      2.05 o 
   2   5  11      191.60      187.43      2.44 o 
   3   5  11      119.11      113.47      2.41 o 
   4   5  11       65.90       71.65      3.02 o 
   5   5  11        6.74        6.90      2.50 o 
   6   5  11      283.10      297.95      8.32 o 
   7   5  11       90.49       95.23      3.39 o 
  -7   6  11        8.11        9.24      2.40 o 
  -6   6  11       47.15       40.46      3.00 o 
  -5   6  11       30.33       28.00      2.97 o 
  -4   6  11      131.13      133.65      4.32 o 
  -3   6  11      120.93      129.11      3.31 o 
  -2   6  11      690.96      682.80      5.58 o 
  -1   6  11       47.15       41.29      2.39 o 
   0   6  11      260.87      247.01      4.16 o 
   1   6  11      171.49      177.98      3.34 o 
   2   6  11       17.43       13.78      1.89 o 
   3   6  11      529.55      472.76      7.00 o 
   4   6  11        3.37        0.98      2.63 o 
   5   6  11      213.65      199.99      6.15 o 
   6   6  11      120.69      124.48      4.50 o 
  -5   7  11       46.53       42.04      2.97 o 
  -4   7  11       20.59       16.63      2.60 o 
  -3   7  11        7.75       10.30      2.41 o 
  -2   7  11        7.78        8.69      2.96 o 
  -1   7  11      443.79      438.10      5.07 o 
   0   7  11      102.25       89.82      3.30 o 
   1   7  11       23.77       28.52      3.55 o 
   2   7  11      631.52      622.45      5.92 o 
   3   7  11       27.19       16.11      2.76 o 
   4   7  11       59.03       65.40      3.33 o 
   5   7  11        6.18        6.17      2.97 o 
  -4   8  11       34.25       37.09      3.80 o 
  -3   8  11        5.02        9.99      3.47 o 
  -2   8  11       46.78       32.67      8.06 o 
  -1   8  11        5.48       10.84      3.54 o 
   0   8  11       14.40       10.23      2.91 o 
   1   8  11       60.98       57.55      3.71 o 
   2   8  11       53.62       53.18      3.46 o 
   3   8  11       58.16       75.72      3.57 o 
   4   8  11       13.34       15.95      3.21 o 
  -8   0  12        1.92        2.40      4.69 o 
  -6   0  12       28.45       23.94      2.70 o 
  -4   0  12       43.67       45.18      1.66 o 
  -2   0  12      663.26      728.54      3.20 o 
   0   0  12      208.56      236.73      2.15 o 
   2   0  12      138.77      128.21      1.55 o 
   4   0  12       76.85       84.29      1.88 o 
   6   0  12      131.88      123.21      3.05 o 
   8   0  12        0.51        0.00      4.41 o 
  -9   1  12        0.34        4.37      4.59 o 
  -8   1  12       94.30       94.94      3.68 o 
  -7   1  12      183.50      193.33      4.17 o 
  -6   1  12       52.62       58.49      2.66 o 
  -5   1  12      168.10      158.20      2.79 o 
  -4   1  12      125.56      128.47      1.61 o 
  -3   1  12      468.53      476.64      2.31 o 
  -2   1  12        1.70        2.51      0.68 o 
  -1   1  12      183.70      165.43      1.18 o 
   0   1  12      634.53      620.91      3.94 o 
   1   1  12       62.36       66.30      1.23 o 
   2   1  12       52.02       51.94      1.18 o 
   3   1  12      178.48      157.97      1.35 o 
   4   1  12     1932.82     1888.57      9.08 o 
   5   1  12       40.28       37.46      1.14 o 
   6   1  12      432.89      408.59      8.38 o 
   7   1  12        3.80        4.77      3.05 o 
   8   1  12      130.63      135.15      7.18 o 
   9   1  12      126.31      118.89      8.10 o 
  -9   2  12      248.28      267.33      4.76 o 
  -8   2  12       44.45       43.90      3.00 o 
  -7   2  12      705.66      704.60      6.02 o 
  -6   2  12        0.29        5.81      3.59 o 
  -5   2  12        2.20        3.11      1.49 o 
  -4   2  12      600.61      601.05      3.04 o 
  -3   2  12      249.52      249.02      1.83 o 
  -2   2  12       26.72       20.45      1.02 o 
  -1   2  12      449.99      431.12      2.38 o 
   0   2  12       57.65       54.51      1.09 o 
   1   2  12      102.79      104.20      1.27 o 
   2   2  12       50.59       52.06      2.16 o 
   3   2  12      109.20       87.97      1.16 o 
   4   2  12       16.14       13.27      1.00 o 
   5   2  12      135.57      144.74      2.43 o 
   6   2  12      437.59      433.41      3.65 o 
   7   2  12      139.01      153.54      4.46 o 
   8   2  12        5.26        5.09      3.28 o 
  -8   3  12       18.21       20.96      2.45 o 
  -7   3  12        0.04        0.00      2.17 o 
  -6   3  12      112.09      114.87      3.92 o 
  -5   3  12       94.16      103.24      1.78 o 
  -4   3  12       11.20       15.55      1.59 o 
  -3   3  12        0.43        2.33      1.06 o 
  -2   3  12       32.91       20.75      1.09 o 
  -1   3  12      906.15      930.92      6.43 o 
   0   3  12       20.57       20.80      1.04 o 
   1   3  12      456.53      478.07      3.64 o 
   2   3  12      141.52      132.27      1.49 o 
   3   3  12        6.16        3.19      0.94 o 
   4   3  12      119.06      124.58      3.37 o 
   5   3  12      216.61      203.85      3.40 o 
   6   3  12      223.71      251.15      7.21 o 
   7   3  12        9.39       10.51      3.34 o 
   8   3  12        1.18        0.74      3.42 o 
  -8   4  12      464.35      505.80      5.69 o 
  -7   4  12        0.00        3.78      2.20 o 
  -6   4  12       74.49       80.61      2.29 o 
  -5   4  12       23.15       21.40      3.31 o 
  -4   4  12      729.55      718.65      7.83 o 
  -3   4  12     1618.70     1626.66      7.79 o 
  -2   4  12     1706.74     1644.50      7.08 o 
  -1   4  12      381.00      358.01      2.40 o 
   0   4  12       36.01       29.49      1.27 o 
   1   4  12      319.04      323.93      2.43 o 
   2   4  12      186.41      188.59      2.61 o 
   3   4  12       77.19       76.98      1.54 o 
   4   4  12       68.28       59.36      2.64 o 
   5   4  12        0.02        0.00      2.34 o 
   6   4  12      655.18      658.65      8.47 o 
   7   4  12       58.55       65.71      2.99 o 
   8   4  12        0.72        3.11      3.55 o 
  -7   5  12       14.79       22.66      2.50 o 
  -6   5  12        3.09        4.08      2.59 o 
  -5   5  12        3.46        5.58      2.49 o 
  -4   5  12      173.97      163.23      5.80 o 
  -3   5  12      555.95      542.00      4.08 o 
  -2   5  12      776.92      819.62      5.06 o 
  -1   5  12        3.87        5.63      2.15 o 
   0   5  12       66.20       66.33      1.87 o 
   1   5  12      148.33      145.00      2.18 o 
   2   5  12        9.57       14.49      1.48 o 
   3   5  12        1.89        1.70      2.05 o 
   4   5  12        0.22        0.00      2.20 o 
   5   5  12      120.55      125.56      3.44 o 
   6   5  12      467.33      484.94      5.37 o 
   7   5  12        1.97        3.02      2.71 o 
  -6   6  12        8.92        6.59      2.74 o 
  -5   6  12       15.49        9.80      2.62 o 
  -4   6  12        0.14        2.31      2.50 o 
  -3   6  12      113.82      108.61      2.63 o 
  -2   6  12       53.00       55.92      3.27 o 
  -1   6  12       67.85       63.89      2.99 o 
   0   6  12       66.98       67.78      2.97 o 
   1   6  12       95.56       85.04      2.18 o 
   2   6  12      110.15      102.23      3.29 o 
   3   6  12       16.59       11.43      2.71 o 
   4   6  12        0.14        0.68      2.61 o 
   5   6  12      151.71      139.14      3.75 o 
   6   6  12        1.17        2.89      3.38 o 
  -5   7  12        4.75        7.34      2.76 o 
  -4   7  12       71.31       75.03      3.21 o 
  -3   7  12       39.61       40.03      2.83 o 
  -2   7  12       37.61       28.13      2.23 o 
  -1   7  12       93.44       97.55      2.90 o 
   0   7  12       54.11       54.26      3.02 o 
   1   7  12       76.67       98.47      3.39 o 
   2   7  12       19.51       17.36      2.79 o 
   3   7  12        0.00        1.46      2.72 o 
   4   7  12        9.47       11.18      3.06 o 
   5   7  12       29.16       22.65      3.16 o 
  -3   8  12       11.03        8.69      3.41 o 
  -2   8  12       19.63       11.26      4.03 o 
  -1   8  12        0.04        1.62      2.97 o 
   0   8  12       87.20       83.26      3.58 o 
   1   8  12       58.31       58.88      4.34 o 
   2   8  12       55.32       48.87      3.41 o 
   3   8  12       36.20       49.37      3.40 o 
  -9   0  13      407.61      460.72     10.49 o 
  -7   0  13       16.76       22.73      4.88 o 
  -5   0  13        1.20        2.16      2.34 o 
  -3   0  13       63.08       84.96      1.55 o 
  -1   0  13      164.35      161.45      1.82 o 
   1   0  13       45.49       37.37      1.03 o 
   3   0  13       26.46       24.61      1.57 o 
   5   0  13        5.61        4.29      1.62 o 
   7   0  13        6.69        2.78      4.41 o 
  -8   1  13        4.60        0.17      2.81 o 
  -7   1  13      226.09      218.16      3.90 o 
  -6   1  13       20.25       26.45      3.09 o 
  -5   1  13      493.10      472.79      8.25 o 
  -4   1  13       46.89       43.68      1.41 o 
  -3   1  13       27.00       30.12      0.90 o 
  -2   1  13       98.06      115.77      1.14 o 
  -1   1  13       51.60       49.66      0.96 o 
   0   1  13      106.35       91.10      0.95 o 
   1   1  13        6.07        6.08      0.71 o 
   2   1  13       76.27       81.34      0.96 o 
   3   1  13      279.03      254.61      2.19 o 
   4   1  13      116.73      132.80      1.54 o 
   5   1  13        6.10       10.37      1.19 o 
   6   1  13      125.67      100.63      2.86 o 
   7   1  13       77.75       79.07      3.88 o 
   8   1  13        9.53        8.73      3.48 o 
  -8   2  13        2.90        0.00      3.73 o 
  -7   2  13       56.42       69.62      3.06 o 
  -6   2  13       16.13       26.56      3.25 o 
  -5   2  13      306.77      306.14      5.87 o 
  -4   2  13        3.82        3.35      1.35 o 
  -3   2  13      279.64      238.46      2.38 o 
  -2   2  13       46.59       45.73      1.21 o 
  -1   2  13       15.56       14.13      0.96 o 
   0   2  13        3.76        7.96      0.95 o 
   1   2  13      183.54      181.01      1.99 o 
   2   2  13      126.03      128.03      3.22 o 
   3   2  13      960.77      966.97      6.24 o 
   4   2  13       91.55       76.51      1.36 o 
   5   2  13      677.77      679.18      5.91 o 
   6   2  13       73.32       81.81      4.04 o 
   7   2  13      108.15      105.84      4.16 o 
   8   2  13       16.73       10.39      3.49 o 
  -8   3  13      130.01      134.84      3.19 o 
  -7   3  13      379.91      369.38      4.16 o 
  -6   3  13      894.39      854.03      5.61 o 
  -5   3  13      268.55      267.01      3.01 o 
  -4   3  13        4.24        4.01      2.03 o 
  -3   3  13       78.91       84.08      2.20 o 
  -2   3  13       87.23       78.65      1.39 o 
  -1   3  13      336.70      342.04      2.27 o 
   0   3  13       91.97       87.70      1.35 o 
   1   3  13       74.84       67.83      1.84 o 
   2   3  13        7.57        5.41      1.11 o 
   3   3  13      238.51      214.84      2.29 o 
   4   3  13     1220.38     1180.92     13.63 o 
   5   3  13      286.77      295.96      3.93 o 
   6   3  13       10.75        8.79      2.38 o 
   7   3  13      177.24      187.51      4.91 o 
   8   3  13       79.75       93.98      4.42 o 
  -7   4  13      228.73      232.95      3.63 o 
  -6   4  13        1.04        1.50      1.87 o 
  -5   4  13     1419.55     1389.44     12.17 o 
  -4   4  13      392.52      401.28      3.70 o 
  -3   4  13     1163.23     1186.64     13.97 o 
  -2   4  13        6.43       12.66      2.32 o 
  -1   4  13       74.13       78.23      2.06 o 
   0   4  13      567.47      584.78      3.67 o 
   1   4  13      730.50      699.25      3.65 o 
   2   4  13       13.24       14.47      1.32 o 
   3   4  13      115.62      113.43      1.87 o 
   4   4  13        2.62        0.00      2.28 o 
   5   4  13      197.83      184.74      3.61 o 
   6   4  13      204.95      211.64      4.74 o 
   7   4  13        0.57        1.35      3.51 o 
  -7   5  13       82.85       90.86      3.05 o 
  -6   5  13      149.90      159.11      3.31 o 
  -5   5  13        0.51        0.66      2.52 o 
  -4   5  13       49.14       51.12      2.89 o 
  -3   5  13       99.06      106.14      2.56 o 
  -2   5  13      107.12      101.45      2.63 o 
  -1   5  13       36.99       32.42      2.53 o 
   0   5  13      799.99      788.53      5.74 o 
   1   5  13      634.46      615.08      8.40 o 
   2   5  13       81.06       84.40      2.54 o 
   3   5  13       56.14       54.64      2.74 o 
   4   5  13       73.01       74.61      2.58 o 
   5   5  13       39.22       40.84      2.49 o 
   6   5  13       25.40       29.05      2.94 o 
   7   5  13       23.59       18.93      2.91 o 
  -6   6  13      294.15      312.17      4.83 o 
  -5   6  13        5.88        6.43      2.67 o 
  -4   6  13      352.93      345.85      4.66 o 
  -3   6  13       37.30       30.90      2.23 o 
  -2   6  13        1.18        0.00      2.25 o 
  -1   6  13        2.00        7.86      2.53 o 
   0   6  13      275.22      269.72      4.13 o 
   1   6  13      545.53      474.14      5.07 o 
   2   6  13      881.20      815.63      9.60 o 
   3   6  13        0.41        0.00      2.59 o 
   4   6  13       25.44       19.16      2.81 o 
   5   6  13       17.31       14.78      2.86 o 
   6   6  13       78.36       87.39      4.37 o 
  -5   7  13        2.49        7.42      2.81 o 
  -4   7  13       49.23       47.51      3.03 o 
  -3   7  13       14.23       13.13      2.23 o 
  -2   7  13        0.50        0.00      2.18 o 
  -1   7  13      130.04      122.04      4.10 o 
   0   7  13       88.81       88.44      3.30 o 
   1   7  13       75.63       67.23      3.18 o 
   2   7  13      152.73      131.35      3.70 o 
   3   7  13       14.62       12.91      2.87 o 
   4   7  13       15.50       13.03      2.96 o 
   5   7  13       16.81       22.38      3.16 o 
  -2   8  13      142.43      163.85      4.05 o 
  -1   8  13      140.00      157.03      4.04 o 
   0   8  13        9.42        6.90      2.86 o 
   1   8  13        6.14        6.18      2.97 o 
   2   8  13       87.88      114.93      4.81 o 
  -8   0  14       91.28       89.85      6.63 o 
  -6   0  14      135.26      135.06      5.13 o 
  -4   0  14       96.33       92.72      3.04 o 
  -2   0  14     1783.51     1803.45      6.00 o 
   0   0  14       93.15       79.97      1.32 o 
   2   0  14      559.77      549.93      3.11 o 
   4   0  14       45.42       52.92      1.75 o 
   6   0  14      249.83      260.52      7.11 o 
   8   0  14       39.16       32.51      5.20 o 
  -8   1  14      117.77      122.24      3.70 o 
  -7   1  14      112.20      114.25      3.35 o 
  -6   1  14       24.46       19.77      2.49 o 
  -5   1  14        0.20        0.79      3.42 o 
  -4   1  14        1.56        1.90      1.51 o 
  -3   1  14      102.49      107.70      1.33 o 
  -2   1  14      403.06      403.48      2.04 o 
  -1   1  14      773.73      703.35      2.90 o 
   0   1  14      163.52      147.15      1.17 o 
   1   1  14        0.20        1.20      0.63 o 
   2   1  14      985.92      973.47      3.26 o 
   3   1  14       30.91       31.61      1.07 o 
   4   1  14        2.22        3.38      1.04 o 
   5   1  14      109.43      113.45      1.96 o 
   6   1  14        0.02        0.88      2.14 o 
   7   1  14       41.08       42.29      3.61 o 
   8   1  14       68.25       59.52      5.65 o 
  -8   2  14        0.02        0.00      3.11 o 
  -7   2  14      282.80      256.15      4.28 o 
  -6   2  14      889.08      873.04      5.59 o 
  -5   2  14      568.08      593.60      6.41 o 
  -4   2  14      199.63      181.65      2.57 o 
  -3   2  14       94.16       98.03      3.66 o 
  -2   2  14        0.26        1.67      0.96 o 
  -1   2  14      229.95      236.68      1.80 o 
   0   2  14       90.00       91.70      1.33 o 
   1   2  14      517.31      472.64      4.16 o 
   2   2  14      263.06      247.49      1.71 o 
   3   2  14        0.12        2.24      0.94 o 
   4   2  14      163.00      164.36      2.79 o 
   5   2  14       59.10       48.58      2.58 o 
   6   2  14      374.49      400.56      7.90 o 
   7   2  14        1.18        2.70      3.30 o 
   8   2  14       45.11       40.86      4.80 o 
  -8   3  14      102.52      113.85      4.49 o 
  -7   3  14      101.17      116.44      3.09 o 
  -6   3  14      383.45      414.89      4.19 o 
  -5   3  14      491.40      488.45      3.85 o 
  -4   3  14      252.60      262.56      3.99 o 
  -3   3  14     1168.88     1188.16      4.66 o 
  -2   3  14     1505.41     1507.07     11.41 o 
  -1   3  14       43.47       35.68      1.39 o 
   0   3  14       87.29       89.94      1.81 o 
   1   3  14      325.88      343.89      3.99 o 
   2   3  14      483.90      486.64      4.46 o 
   3   3  14     1557.77     1484.96     10.72 o 
   4   3  14        7.15       10.65      2.32 o 
   5   3  14       71.39       68.58      3.53 o 
   6   3  14       11.20        9.96      2.42 o 
   7   3  14       44.57       49.06      3.89 o 
   8   3  14       37.86       43.34      4.16 o 
  -7   4  14       78.42       80.06      3.46 o 
  -6   4  14       20.40       24.47      2.12 o 
  -5   4  14       47.29       49.76      2.25 o 
  -4   4  14      401.31      388.70      4.76 o 
  -3   4  14      185.04      183.90      2.56 o 
  -2   4  14     1201.39     1213.36     11.88 o 
  -1   4  14     1255.35     1239.98     10.37 o 
   0   4  14      436.92      427.32      4.41 o 
   1   4  14     1116.00     1115.27      6.51 o 
   2   4  14        0.01        2.80      1.56 o 
   3   4  14     1039.47     1034.94      5.19 o 
   4   4  14      204.04      203.55      3.18 o 
   5   4  14      652.84      685.05      6.23 o 
   6   4  14       58.51       65.62      5.13 o 
   7   4  14        7.72        7.13      3.73 o 
  -6   5  14       17.60       18.96      2.52 o 
  -5   5  14        6.66        7.75      2.78 o 
  -4   5  14        4.88        6.24      2.55 o 
  -3   5  14       22.55       31.78      2.72 o 
  -2   5  14      387.07      374.92      4.27 o 
  -1   5  14      341.78      321.51      4.04 o 
   0   5  14      663.96      670.73     11.11 o 
   1   5  14       80.51       78.86      2.31 o 
   2   5  14        3.12        2.38      1.94 o 
   3   5  14       27.94       28.19      2.76 o 
   4   5  14      678.02      682.99      9.52 o 
   5   5  14       11.15       14.40      2.37 o 
   6   5  14       11.57       13.83      2.87 o 
  -5   6  14       85.08       80.97      3.36 o 
  -4   6  14        9.93       10.18      2.71 o 
  -3   6  14      177.38      182.24      3.13 o 
  -2   6  14        3.71        2.66      2.19 o 
  -1   6  14        2.40        4.11      2.48 o 
   0   6  14        2.67        4.21      2.54 o 
   1   6  14      224.90      222.20      4.01 o 
   2   6  14      112.08      108.18      3.36 o 
   3   6  14        7.15        7.72      2.70 o 
   4   6  14        7.15        9.37      2.68 o 
   5   6  14      127.82      117.07      3.68 o 
  -4   7  14      109.23      122.07      3.72 o 
  -3   7  14       35.73       41.63      2.60 o 
  -2   7  14        0.43        1.64      2.28 o 
  -1   7  14       13.36       22.26      2.52 o 
   0   7  14       86.16       82.15      3.90 o 
   1   7  14        1.10        0.00      2.70 o 
   2   7  14       16.33       21.66      3.22 o 
   3   7  14        1.33        1.12      2.92 o 
   4   7  14       91.72       87.45      3.64 o 
  -1   8  14        1.13        1.20      2.87 o 
   0   8  14        0.91        4.86      2.91 o 
   1   8  14       58.52       87.37      3.66 o 
  -7   0  15       61.26       69.46      5.58 o 
  -5   0  15      650.14      652.11      6.31 o 
  -3   0  15      369.06      367.43      3.19 o 
  -1   0  15     1158.17     1159.27      4.73 o 
   1   0  15       51.80       50.89      1.25 o 
   3   0  15       13.15       15.31      1.12 o 
   5   0  15      109.59      108.51      3.26 o 
   7   0  15       48.94       40.19      5.39 o 
  -8   1  15        7.21       10.42      2.87 o 
  -7   1  15       20.10       20.78      2.69 o 
  -6   1  15       66.66       65.15      4.66 o 
  -5   1  15      521.10      508.90      8.26 o 
  -4   1  15      272.21      277.80      5.13 o 
  -3   1  15       13.42       14.93      1.26 o 
  -2   1  15      218.25      196.36      1.68 o 
  -1   1  15        0.35        3.64      0.77 o 
   0   1  15       33.75       34.82      0.92 o 
   1   1  15        0.16        1.24      0.67 o 
   2   1  15      687.53      665.90      3.32 o 
   3   1  15      134.82      140.16      1.43 o 
   4   1  15        5.12        2.57      1.11 o 
   5   1  15       27.87       25.85      2.34 o 
   6   1  15      306.11      322.75      5.60 o 
   7   1  15       16.33       15.33      3.59 o 
   8   1  15       76.13       73.03      4.33 o 
  -8   2  15        5.56        5.28      2.45 o 
  -7   2  15        8.09        6.86      2.44 o 
  -6   2  15      326.70      356.78      4.73 o 
  -5   2  15      548.09      531.45      4.48 o 
  -4   2  15        5.85        6.32      1.85 o 
  -3   2  15       63.51       67.34      1.62 o 
  -2   2  15       28.48       23.03      1.55 o 
  -1   2  15       15.56       22.49      1.51 o 
   0   2  15       33.41       37.39      1.34 o 
   1   2  15       19.68       24.56      1.31 o 
   2   2  15      362.77      365.84      2.28 o 
   3   2  15       27.62       24.56      1.33 o 
   4   2  15       47.88       54.93      2.03 o 
   5   2  15      133.08      139.99      5.02 o 
   6   2  15        2.23        2.84      3.20 o 
   7   2  15      197.57      201.76      5.20 o 
   8   2  15       10.99        9.15      3.70 o 
  -7   3  15        0.06        1.27      2.43 o 
  -6   3  15      138.39      147.91      3.06 o 
  -5   3  15      167.03      154.28      2.80 o 
  -4   3  15      326.41      306.88      3.39 o 
  -3   3  15      776.36      762.75     11.38 o 
  -2   3  15      191.25      177.33      5.75 o 
  -1   3  15       10.07       13.81      1.68 o 
   0   3  15     1307.18     1255.97      4.89 o 
   1   3  15     2052.62     2029.69     10.20 o 
   2   3  15     1387.82     1326.34      5.11 o 
   3   3  15      608.49      551.25      8.60 o 
   4   3  15        5.89        7.11      2.02 o 
   5   3  15       90.86       89.49      3.03 o 
   6   3  15       69.19       70.38      4.01 o 
   7   3  15      296.59      323.43     10.44 o 
  -7   4  15       93.01       85.73      3.56 o 
  -6   4  15      177.76      177.24      4.21 o 
  -5   4  15      123.53      135.18      2.65 o 
  -4   4  15       95.95       81.94      2.57 o 
  -3   4  15      278.12      272.50      4.30 o 
  -2   4  15        2.88        6.90      1.75 o 
  -1   4  15     2129.52     2142.36     11.74 o 
   0   4  15       81.27       77.54      2.73 o 
   1   4  15      181.33      188.21      2.27 o 
   2   4  15       60.07       62.94      1.72 o 
   3   4  15        3.08        5.13      2.07 o 
   4   4  15       43.39       39.67      2.33 o 
   5   4  15        1.32        0.00      2.13 o 
   6   4  15       75.91       79.91      3.23 o 
   7   4  15       17.99       14.64      3.84 o 
  -6   5  15        0.89        0.00      2.43 o 
  -5   5  15       50.16       45.56      3.12 o 
  -4   5  15       71.82       59.59      3.07 o 
  -3   5  15       10.66       14.35      2.73 o 
  -2   5  15      949.52      948.04      9.31 o 
  -1   5  15        0.08        0.35      2.34 o 
   0   5  15      252.92      249.51      3.92 o 
   1   5  15      130.33      126.62      3.31 o 
   2   5  15      465.43      483.45      7.01 o 
   3   5  15      774.59      797.21      5.48 o 
   4   5  15        4.57        7.67      2.24 o 
   5   5  15        9.02        7.93      2.40 o 
   6   5  15       54.27       60.72      3.22 o 
  -5   6  15      127.90      145.00      3.85 o 
  -4   6  15        0.86        1.54      2.76 o 
  -3   6  15        0.26        2.34      2.59 o 
  -2   6  15       90.94      100.58      2.84 o 
  -1   6  15       71.60       64.57      2.91 o 
   0   6  15       10.61        9.47      2.59 o 
   1   6  15        4.60        6.51      2.57 o 
   2   6  15       23.47       32.02      2.84 o 
   3   6  15       10.85        3.71      2.65 o 
   4   6  15       76.07       71.73      3.34 o 
   5   6  15       13.46       12.17      2.89 o 
  -3   7  15        3.13        4.84      2.78 o 
  -2   7  15        0.67        2.87      2.85 o 
  -1   7  15       78.86       77.78      3.11 o 
   0   7  15       18.97       17.50      3.01 o 
   1   7  15        3.76        5.87      2.95 o 
   2   7  15       11.06       17.99      3.10 o 
   3   7  15       13.08       10.88      2.97 o 
  -8   0  16        0.37        5.11      5.24 o 
  -6   0  16        0.13        2.13      2.68 o 
  -4   0  16      434.12      405.57      4.93 o 
  -2   0  16        3.25        2.92      1.49 o 
   0   0  16     1049.53     1038.65     10.53 o 
   2   0  16        0.47        1.08      1.06 o 
   4   0  16        7.26        6.58      1.82 o 
   6   0  16        5.63        1.56      4.68 o 
  -8   1  16       35.66       37.23      3.25 o 
  -7   1  16       33.52       34.89      3.05 o 
  -6   1  16       51.15       60.80      3.68 o 
  -5   1  16       19.64       26.77      5.03 o 
  -4   1  16        0.16        2.42      1.61 o 
  -3   1  16       92.33       87.26      2.41 o 
  -2   1  16        1.88        2.16      0.97 o 
  -1   1  16      126.24      125.02      2.33 o 
   0   1  16      114.01      102.14      1.66 o 
   1   1  16      142.28      140.08      1.66 o 
   2   1  16       21.16       19.32      1.18 o 
   3   1  16        0.22        0.00      1.08 o 
   4   1  16       10.45       12.64      1.50 o 
   5   1  16        1.65        5.37      3.63 o 
   6   1  16      118.56      115.14      7.12 o 
   7   1  16        2.08        2.03      3.52 o 
  -7   2  16       37.25       32.87      2.64 o 
  -6   2  16      161.62      143.88      3.10 o 
  -5   2  16       21.82       16.58      2.89 o 
  -4   2  16      200.95      201.99      2.93 o 
  -3   2  16       10.21       11.58      2.17 o 
  -2   2  16       99.19      108.40      1.96 o 
  -1   2  16      809.53      791.53      8.63 o 
   0   2  16      528.35      515.20      3.62 o 
   1   2  16       15.06       15.65      1.35 o 
   2   2  16      165.28      160.43      1.81 o 
   3   2  16      594.48      546.41      3.62 o 
   4   2  16     1315.46     1355.04     11.97 o 
   5   2  16        0.01        2.81      2.25 o 
   6   2  16       27.81       34.80      3.76 o 
   7   2  16        0.70        6.89      3.74 o 
  -7   3  16        2.74        2.59      2.41 o 
  -6   3  16        9.97       16.18      2.42 o 
  -5   3  16      609.82      633.80      4.47 o 
  -4   3  16       35.86       41.69      2.17 o 
  -3   3  16        7.78        5.92      2.16 o 
  -2   3  16      293.03      283.32      3.43 o 
  -1   3  16       64.62       68.33      2.06 o 
   0   3  16      414.45      414.85      3.49 o 
   1   3  16      220.28      223.32      3.67 o 
   2   3  16        1.01        5.69      1.40 o 
   3   3  16      474.74      445.34      3.38 o 
   4   3  16      262.47      285.00      4.16 o 
   5   3  16      106.44       95.84      3.10 o 
   6   3  16        2.94        1.15      3.54 o 
   7   3  16      315.40      341.10      6.52 o 
  -6   4  16       87.03       84.41      3.74 o 
  -5   4  16      195.54      197.00      3.01 o 
  -4   4  16       63.34       50.75      2.43 o 
  -3   4  16      411.02      393.48      4.42 o 
  -2   4  16        1.28        3.61      2.28 o 
  -1   4  16      275.64      281.21      3.73 o 
   0   4  16       26.75       28.74      2.36 o 
   1   4  16      458.99      461.25      4.43 o 
   2   4  16      804.36      789.91     10.32 o 
   3   4  16      704.62      682.84      4.94 o 
   4   4  16       11.20        7.90      2.12 o 
   5   4  16       53.09       45.78      2.48 o 
   6   4  16        2.77        3.66      2.71 o 
  -6   5  16       73.35       79.84      3.10 o 
  -5   5  16       11.14        8.00      3.42 o 
  -4   5  16       52.86       60.12      3.14 o 
  -3   5  16       15.61       16.15      2.68 o 
  -2   5  16       17.69       23.40      2.65 o 
  -1   5  16       24.09       21.41      2.55 o 
   0   5  16      253.92      255.71      3.94 o 
   1   5  16        3.85        3.95      2.55 o 
   2   5  16      219.85      224.59      3.92 o 
   3   5  16      877.34      886.94      5.85 o 
   4   5  16        2.70        7.08      2.29 o 
   5   5  16       96.83       94.41      3.02 o 
  -4   6  16       73.08       90.18      3.53 o 
  -3   6  16        0.48        6.11      2.73 o 
  -2   6  16        7.87        9.32      2.31 o 
  -1   6  16        1.59        2.12      2.51 o 
   0   6  16       13.75       11.02      2.60 o 
   1   6  16       46.77       43.35      2.93 o 
   2   6  16        1.54        1.22      2.62 o 
   3   6  16       13.76       12.81      2.84 o 
   4   6  16        6.21        5.28      2.78 o 
  -3   7  16       18.05       17.84      2.97 o 
  -2   7  16       40.02       36.88      2.69 o 
  -1   7  16       10.16       15.59      2.66 o 
   0   7  16        3.79        7.04      2.83 o 
   1   7  16        0.18        3.22      2.81 o 
   2   7  16       10.43       15.24      3.09 o 
   3   7  16       36.81       53.07      5.56 o 
  -7   0  17      154.40      170.28      7.37 o 
  -5   0  17      452.35      443.01      8.77 o 
  -3   0  17      780.79      783.37     19.22 o 
  -1   0  17      293.67      327.69      3.08 o 
   1   0  17      170.03      156.63      2.11 o 
   3   0  17       57.97       65.28      3.58 o 
   5   0  17      186.34      172.17      6.47 o 
   7   0  17        0.01        0.00      5.11 o 
  -7   1  17       44.28       51.91      3.10 o 
  -6   1  17        6.50       11.84      2.58 o 
  -5   1  17       11.66       10.36      2.61 o 
  -4   1  17       93.20       92.03      5.47 o 
  -3   1  17        0.23        2.76      2.48 o 
  -2   1  17       26.05       28.40      1.44 o 
  -1   1  17      427.88      428.54      2.90 o 
   0   1  17       27.55       26.39      1.49 o 
   1   1  17        2.93        3.24      1.37 o 
   2   1  17        1.29        2.33      1.27 o 
   3   1  17        2.66        1.72      1.26 o 
   4   1  17      252.56      273.00      3.03 o 
   5   1  17        2.41        4.92      3.23 o 
   6   1  17       79.77       82.41      4.22 o 
   7   1  17       73.15       69.45      4.42 o 
  -7   2  17        4.53        9.38      2.50 o 
  -6   2  17      130.85      137.53      3.19 o 
  -5   2  17        2.45        0.00      2.19 o 
  -4   2  17       20.19       24.53      2.35 o 
  -3   2  17       65.15       62.68      2.32 o 
  -2   2  17       21.25       20.84      1.48 o 
  -1   2  17        0.15        4.64      1.57 o 
   0   2  17       19.98       14.07      2.61 o 
   1   2  17       67.95       61.04      2.06 o 
   2   2  17      202.77      193.09      2.50 o 
   3   2  17        1.20        2.58      1.39 o 
   4   2  17      440.12      438.34      6.85 o 
   5   2  17       46.46       56.05      3.78 o 
   6   2  17      436.22      476.58      8.91 o 
   7   2  17      954.10     1057.37      9.96 o 
  -7   3  17       14.40       13.95      2.59 o 
  -6   3  17      133.22      134.48      4.15 o 
  -5   3  17        0.49        3.22      1.99 o 
  -4   3  17      392.28      411.22      6.58 o 
  -3   3  17      266.22      275.08      5.98 o 
  -2   3  17     1026.01     1018.72     10.98 o 
  -1   3  17      416.78      423.18      7.29 o 
   0   3  17      125.95      126.34      2.73 o 
   1   3  17        0.06        1.01      1.83 o 
   2   3  17      399.86      404.62      3.78 o 
   3   3  17      971.35      921.53      6.93 o 
   4   3  17       36.76       28.71      2.22 o 
   5   3  17       51.04       46.39      2.38 o 
   6   3  17      350.24      359.83      6.36 o 
  -6   4  17       15.91       13.85      2.59 o 
  -5   4  17      185.77      193.23      3.61 o 
  -4   4  17       12.79       12.88      2.34 o 
  -3   4  17      290.30      293.88      5.25 o 
  -2   4  17      437.46      448.85      6.51 o 
  -1   4  17      161.15      175.25      4.38 o 
   0   4  17       26.80       30.52      2.42 o 
   1   4  17      285.36      274.23      7.30 o 
   2   4  17      148.61      144.77      2.89 o 
   3   4  17      570.05      554.49      5.96 o 
   4   4  17      121.41      116.43      4.34 o 
   5   4  17        0.27        0.02      2.22 o 
   6   4  17        0.47        0.00      2.84 o 
  -5   5  17       14.95       22.48      3.01 o 
  -4   5  17        2.19        1.60      2.81 o 
  -3   5  17        6.99        4.99      2.68 o 
  -2   5  17       25.63       34.44      2.44 o 
  -1   5  17      433.43      433.54      4.78 o 
   0   5  17      155.54      148.56      3.46 o 
   1   5  17      103.57      108.65      3.52 o 
   2   5  17       13.83       14.22      2.28 o 
   3   5  17       17.58       16.46      2.40 o 
   4   5  17       41.45       42.64      2.64 o 
   5   5  17       61.59       64.81      2.96 o 
  -4   6  17        0.00        4.43      3.37 o 
  -3   6  17        1.88        0.44      2.83 o 
  -2   6  17        0.00        2.17      2.42 o 
  -1   6  17       29.67       37.61      2.94 o 
   0   6  17      150.08      152.14      3.77 o 
   1   6  17       41.45       41.44      2.99 o 
   2   6  17      109.12      112.80      3.59 o 
   3   6  17        0.24        2.45      2.72 o 
   4   6  17       83.04       95.98      3.58 o 
  -1   7  17       22.14       18.11      2.77 o 
   0   7  17       98.81      101.69      3.62 o 
   1   7  17       38.85       40.21      3.26 o 
  -6   0  18     1009.19      994.67     22.32 o 
  -4   0  18      191.19      230.22     12.73 o 
  -2   0  18      183.59      176.19      2.82 o 
   0   0  18       13.65       18.07      2.60 o 
   2   0  18       23.69       23.70      2.16 o 
   4   0  18       56.37       66.22      5.24 o 
   6   0  18       77.38       71.71      6.01 o 
  -7   1  18       21.46       17.65      2.93 o 
  -6   1  18       28.13       30.61      3.85 o 
  -5   1  18      325.88      324.84      4.42 o 
  -4   1  18       11.66       23.03      2.62 o 
  -3   1  18      200.53      191.65      8.01 o 
  -2   1  18      279.68      271.73      4.18 o 
  -1   1  18      517.83      501.18      3.19 o 
   0   1  18      110.72       99.36      1.92 o 
   1   1  18        3.98        4.07      1.32 o 
   2   1  18      404.53      379.27      3.17 o 
   3   1  18      293.54      291.65      3.14 o 
   4   1  18       37.59       37.23      3.47 o 
   5   1  18       33.83       35.08      3.53 o 
   6   1  18       54.20       54.32      4.12 o 
   7   1  18       14.95       22.57      4.10 o 
  -6   2  18        6.68        9.85      2.67 o 
  -5   2  18      139.02      129.30      3.07 o 
  -4   2  18      437.65      420.97      4.26 o 
  -3   2  18        3.68        5.59      2.10 o 
  -2   2  18        6.00        6.58      1.48 o 
  -1   2  18       60.58       55.38      1.92 o 
   0   2  18      111.26       96.57      3.33 o 
   1   2  18      312.02      313.48      5.16 o 
   2   2  18      352.58      359.14      3.29 o 
   3   2  18       26.26       24.72      1.97 o 
   4   2  18      138.32      134.22      2.68 o 
   5   2  18      249.05      247.35      4.07 o 
   6   2  18        0.02        6.33      3.78 o 
  -6   3  18       47.24       46.54      2.71 o 
  -5   3  18       36.53       36.44      2.34 o 
  -4   3  18        9.73        7.06      2.04 o 
  -3   3  18       26.71       33.89      3.55 o 
  -2   3  18      427.59      420.02      5.39 o 
  -1   3  18      140.78      143.21      3.20 o 
   0   3  18       50.25       56.21      2.22 o 
   1   3  18       32.20       28.95      2.04 o 
   2   3  18      132.57      125.15      2.67 o 
   3   3  18       41.85       47.07      2.29 o 
   4   3  18        1.62        3.60      2.04 o 
   5   3  18        8.05        6.59      2.14 o 
   6   3  18        2.26        4.18      3.77 o 
  -5   4  18      143.33      142.39      3.43 o 
  -4   4  18       44.19       41.44      2.67 o 
  -3   4  18       14.24       12.78      2.31 o 
  -2   4  18       32.51       40.04      4.20 o 
  -1   4  18       51.05       57.46      2.64 o 
   0   4  18        6.16        6.33      2.31 o 
   1   4  18        0.70        3.33      2.03 o 
   2   4  18      178.76      155.18      3.53 o 
   3   4  18       95.41      104.91      2.79 o 
   4   4  18      283.95      269.40      4.35 o 
   5   4  18       48.58       38.73      2.57 o 
  -4   5  18       65.30       48.81      5.78 o 
  -3   5  18       13.04       17.19      2.95 o 
  -2   5  18       36.24       43.02      3.29 o 
  -1   5  18       68.93       70.44      2.91 o 
   0   5  18        1.86        0.86      2.36 o 
   1   5  18        3.37        1.58      2.48 o 
   2   5  18       35.40       29.04      2.41 o 
   3   5  18        2.07        1.65      2.31 o 
   4   5  18      351.40      359.87      5.31 o 
  -3   6  18        6.15        8.88      2.96 o 
  -2   6  18        3.05        8.16      3.09 o 
  -1   6  18       71.55       60.81      4.34 o 
   0   6  18       25.17       26.07      2.87 o 
   1   6  18       19.07       26.26      2.95 o 
   2   6  18        3.37        2.99      2.98 o 
   3   6  18      108.01       92.44      3.51 o 
  -5   0  19      453.66      449.22      9.47 o 
  -3   0  19      320.87      278.30     10.80 o 
  -1   0  19      109.71      105.38      3.40 o 
   1   0  19      323.91      299.12      4.65 o 
   3   0  19      228.71      223.29     13.72 o 
   5   0  19       74.46       80.53      5.78 o 
  -6   1  19       68.93       79.93      7.18 o 
  -5   1  19       18.80       16.96      3.31 o 
  -4   1  19       47.40       50.61      2.98 o 
  -3   1  19      192.03      193.21      5.18 o 
  -2   1  19       11.77        8.59      2.42 o 
  -1   1  19       46.66       62.46      1.90 o 
   0   1  19      305.11      299.01      3.36 o 
   1   1  19      118.65      109.61      2.23 o 
   2   1  19       10.08       12.90      1.73 o 
   3   1  19       10.32       13.02      2.40 o 
   4   1  19       18.62       20.39      3.36 o 
   5   1  19       94.91      101.77      7.61 o 
   6   1  19       16.78       12.26      3.82 o 
  -6   2  19        3.33        5.38      2.50 o 
  -5   2  19       84.37       78.23      2.97 o 
  -4   2  19        0.57        5.88      2.27 o 
  -3   2  19        2.58        7.48      2.50 o 
  -2   2  19       49.69       50.82      2.11 o 
  -1   2  19       67.01       61.89      1.86 o 
   0   2  19       73.62       73.94      2.20 o 
   1   2  19        7.22        9.57      1.62 o 
   2   2  19      123.65      114.52      2.52 o 
   3   2  19        9.65        9.92      1.91 o 
   4   2  19       42.35       43.86      2.21 o 
   5   2  19       90.09       92.66      4.37 o 
   6   2  19      283.14      305.26      6.25 o 
  -5   3  19      115.04      109.30      3.22 o 
  -4   3  19      314.10      328.84      3.67 o 
  -3   3  19      208.18      213.96      3.20 o 
  -2   3  19       37.58       32.96      6.46 o 
  -1   3  19      470.83      460.84      4.02 o 
   0   3  19      754.93      731.75      7.25 o 
   1   3  19      175.13      185.44      3.23 o 
   2   3  19       24.56       25.92      2.15 o 
   3   3  19       65.86       69.37      2.49 o 
   4   3  19       22.87       20.62      2.22 o 
   5   3  19        4.81        2.87      2.58 o 
  -5   4  19       94.43       88.38      3.19 o 
  -4   4  19        0.42        2.42      2.55 o 
  -3   4  19        0.01        0.00      2.79 o 
  -2   4  19        5.62        2.88      3.03 o 
  -1   4  19       30.71       36.60      2.54 o 
   0   4  19       62.14       68.85      2.43 o 
   1   4  19       47.69       52.56      2.38 o 
   2   4  19       23.57       29.90      2.27 o 
   3   4  19        0.14        3.06      2.21 o 
   4   4  19      112.42       90.59      3.49 o 
   5   4  19       25.78       16.24      2.43 o 
  -4   5  19       50.96       50.52      3.36 o 
  -3   5  19       18.10       24.12      3.07 o 
  -2   5  19        1.53        0.00      3.56 o 
  -1   5  19      144.90      134.95      4.35 o 
   0   5  19        0.02        0.15      2.56 o 
   1   5  19      130.03      136.83      4.01 o 
   2   5  19      197.66      199.14      4.91 o 
   3   5  19       47.97       52.57      2.78 o 
   4   5  19      149.09      145.69      3.41 o 
  -2   6  19        2.74        2.46      3.10 o 
  -1   6  19      104.99      114.62      3.56 o 
   0   6  19       10.44       15.44      2.87 o 
   1   6  19        0.84        1.71      2.75 o 
   2   6  19       13.03       10.32      2.94 o 
  -6   0  20       18.83        3.83      5.51 o 
  -4   0  20      226.69      190.02      7.58 o 
  -2   0  20       36.52       28.78      4.99 o 
   0   0  20       40.07       36.34      3.00 o 
   2   0  20       91.96       91.35      3.49 o 
   4   0  20      185.57      188.04      6.84 o 
   6   0  20       17.03       15.95      5.51 o 
  -6   1  20        7.61        7.70      3.82 o 
  -5   1  20        0.09        1.09      3.81 o 
  -4   1  20      328.55      366.54      5.14 o 
  -3   1  20      171.96      167.36      8.72 o 
  -2   1  20        5.51        0.60      4.58 o 
  -1   1  20       61.84       59.88      2.15 o 
   0   1  20      209.02      213.53      2.75 o 
   1   1  20      231.99      204.39      2.72 o 
   2   1  20        0.32        0.46      1.71 o 
   3   1  20      127.24      128.43      2.70 o 
   4   1  20      202.78      198.57      5.03 o 
   5   1  20       16.31       18.18      3.66 o 
   6   1  20       70.29       77.23      4.56 o 
  -5   2  20        3.47        1.46      2.47 o 
  -4   2  20      115.39       97.74      3.68 o 
  -3   2  20       32.99       30.20      2.40 o 
  -2   2  20      186.28      182.16      4.94 o 
  -1   2  20      108.64      106.33      2.19 o 
   0   2  20      226.61      227.99      3.00 o 
   1   2  20        3.81        2.67      1.61 o 
   2   2  20      914.16      930.98      9.94 o 
   3   2  20       43.96       41.13      2.78 o 
   4   2  20        0.38        1.03      3.40 o 
   5   2  20       28.96       43.04      4.94 o 
  -5   3  20      562.47      603.71      6.49 o 
  -4   3  20      204.67      210.40      4.03 o 
  -3   3  20       43.20       52.03      2.49 o 
  -2   3  20        1.92        5.64      2.37 o 
  -1   3  20      349.69      359.47      3.60 o 
   0   3  20      364.14      390.99      6.39 o 
   1   3  20        1.55        4.47      1.98 o 
   2   3  20       22.00       20.29      2.11 o 
   3   3  20        6.22        6.20      2.11 o 
   4   3  20        0.91        1.93      2.15 o 
   5   3  20        2.03        3.44      2.69 o 
  -4   4  20       90.67      103.68      3.29 o 
  -3   4  20        2.79        5.16      3.79 o 
  -2   4  20        6.37        7.54      3.08 o 
  -1   4  20       13.01       17.42      2.49 o 
   0   4  20       91.61      103.48      2.70 o 
   1   4  20        9.56        6.64      2.10 o 
   2   4  20      124.14      116.16      3.59 o 
   3   4  20       92.21       90.81      2.86 o 
   4   4  20      418.34      384.71      6.02 o 
  -3   5  20       13.76       14.07      3.07 o 
  -2   5  20       46.48       58.07      3.55 o 
  -1   5  20        3.97        0.00      2.55 o 
   0   5  20        3.13        2.52      2.58 o 
   1   5  20       32.25       27.94      2.80 o 
   2   5  20      135.98      142.63      3.26 o 
   3   5  20       73.15       87.95      3.05 o 
  -5   0  21       25.59       20.45      6.00 o 
  -3   0  21       37.30       33.05      7.87 o 
  -1   0  21      443.58      395.47      5.20 o 
   1   0  21       19.95       14.09      2.82 o 
   3   0  21      773.76      765.45     11.05 o 
   5   0  21        7.33        9.52      5.34 o 
  -5   1  21       13.87        8.92      3.42 o 
  -4   1  21       16.19       24.63      3.72 o 
  -3   1  21      158.32      200.86      6.64 o 
  -2   1  21        6.82        5.16      4.88 o 
  -1   1  21       59.72       57.27      2.27 o 
   0   1  21       33.80       30.93      1.90 o 
   1   1  21        0.13        2.25      1.77 o 
   2   1  21        6.62        4.09      2.06 o 
   3   1  21        8.78       14.12      2.11 o 
   4   1  21      135.73      137.13      4.71 o 
   5   1  21        7.97        9.11      3.77 o 
  -5   2  21       32.56       24.40      3.51 o 
  -4   2  21       17.88       21.66      3.66 o 
  -3   2  21      155.68      167.83      6.12 o 
  -2   2  21      100.40      107.02      4.44 o 
  -1   2  21      502.57      542.35      7.63 o 
   0   2  21       10.25       13.06      2.08 o 
   1   2  21       49.00       54.26      2.35 o 
   2   2  21        0.29        3.21      2.40 o 
   3   2  21        1.18        3.10      2.55 o 
   4   2  21        4.21        6.39      3.50 o 
   5   2  21      247.89      277.14      6.07 o 
  -4   3  21      121.84      138.91      3.06 o 
  -3   3  21       33.10       37.72      2.59 o 
  -2   3  21        6.03        4.71      2.44 o 
  -1   3  21      237.17      259.05      6.93 o 
   0   3  21      201.60      184.86      3.04 o 
   1   3  21       12.56       10.30      2.06 o 
   2   3  21        5.47        9.18      2.13 o 
   3   3  21        0.87        2.59      2.60 o 
   4   3  21        5.90        3.00      2.76 o 
  -3   4  21       14.57        9.62      2.73 o 
  -2   4  21      200.51      234.86      4.77 o 
  -1   4  21       14.93       19.14      4.83 o 
   0   4  21       59.72       70.29      3.01 o 
   1   4  21      249.67      245.89      4.12 o 
   2   4  21        7.83       11.43      2.29 o 
   3   4  21       52.95       44.21      2.58 o 
  -1   5  21        4.82       11.68      3.55 o 
   0   5  21        1.64        1.13      2.63 o 
   1   5  21       12.32       18.45      2.87 o 
  -4   0  22       86.34       83.85      7.22 o 
  -2   0  22       82.33       87.99      6.06 o 
   0   0  22        7.34        4.53      2.83 o 
   2   0  22       11.14       10.91      3.06 o 
   4   0  22       17.49       14.93      5.09 o 
  -4   1  22        7.95       11.48      3.47 o 
  -3   1  22       15.00       22.04      4.88 o 
  -2   1  22       21.76       20.71      5.32 o 
  -1   1  22       40.36       26.45      4.00 o 
   0   1  22      104.98      104.32      2.61 o 
   1   1  22       72.16       65.38      2.21 o 
   2   1  22       44.55       43.41      2.36 o 
   3   1  22       14.06       12.56      3.41 o 
   4   1  22        6.09        9.38      3.59 o 
  -4   2  22        9.13       12.78      3.48 o 
  -3   2  22      148.14      170.26      4.91 o 
  -2   2  22      188.48      222.95      5.51 o 
  -1   2  22        9.00       11.57      3.65 o 
   0   2  22      273.88      259.76      3.13 o 
   1   2  22       10.46       17.05      2.27 o 
   2   2  22        6.29        5.32      2.57 o 
   3   2  22        5.58        1.60      2.62 o 
   4   2  22       42.03       25.91      3.79 o 
  -3   3  22      220.30      269.68      5.01 o 
  -2   3  22       41.90       29.36      5.76 o 
  -1   3  22       23.19       23.08      5.27 o 
   0   3  22        5.17        4.89      2.48 o 
   1   3  22        0.36        2.89      2.59 o 
   2   3  22        3.04        1.52      2.64 o 
   3   3  22        1.41        3.86      2.76 o 
  -2   4  22       15.42       17.51      3.23 o 
  -1   4  22       38.96       42.33      3.53 o 
   0   4  22      107.54      103.94      3.30 o 
   1   4  22        2.53        2.88      2.23 o 
   2   4  22        7.79       11.14      2.75 o 
  -3   0  23      130.12      138.05      5.69 o 
  -1   0  23       16.93       15.45      5.06 o 
   1   0  23        4.45        1.00      3.09 o 
   3   0  23        2.01        0.17      4.86 o 
  -3   1  23       15.83       19.17      4.12 o 
  -2   1  23       29.67       25.42      3.86 o 
  -1   1  23       68.01       76.89      4.15 o 
   0   1  23        8.70        8.86      2.21 o 
   1   1  23       59.79       52.97      2.94 o 
   2   1  23       35.85       30.78      2.35 o 
   3   1  23       12.38        9.18      3.45 o 
  -3   2  23        0.14       12.71      3.91 o 
  -2   2  23      123.52      137.65      5.91 o 
  -1   2  23      378.12      396.83      9.42 o 
   0   2  23      213.98      226.53      3.12 o 
   1   2  23       10.68       16.45      2.30 o 
   2   2  23       55.36       68.31      2.72 o 
   3   2  23        5.13        7.60      3.51 o 
  -2   3  23        6.09        4.72      3.57 o 
  -1   3  23        0.30        0.00      3.66 o 
   0   3  23      143.21      147.01      3.60 o 
   1   3  23       19.69       24.60      2.95 o 
   2   3  23       98.51      109.53      3.54 o 
  -2   0  24        0.03        0.00      5.23 o 
   0   0  24       68.64       64.19      3.76 o 
   2   0  24       27.15       36.32      4.99 o 
  -2   1  24        0.76        0.96      3.75 o 
  -1   1  24        1.83        6.07      3.70 o 
   0   1  24       72.54       71.05      3.15 o 
   1   1  24       15.40       13.80      2.66 o 
   2   1  24        1.90        5.17      2.65 o 
  -1   2  24       98.58      109.27      3.77 o 
   0   2  24       20.06       29.51      2.57 o 
   1   2  24        6.40        9.47      2.41 o 
                                                 
